# Supplementary material for: A complex epistatic network limits the mutational reversibility in the influenza hemagglutinin receptor-binding site
Source: Nat Commun. 2018 Mar 28;9:1264. doi: 10.1038/s41467-018-03663-5 (PMC5871881; doi:10.1038/s41467-018-03663-5)
Supplement: Supplementary file 4 — Supplementary Data 1(XLSX 787 kb) [file 41467_2018_3663_MOESM4_ESM.xlsx]

## Sheet: RF index
Genetic Background	mutant	Fitness
Bris07	D190E	0.177216
Bris07	D190E/F193S	0.230436
Bris07	D190E/F193S/N225D	0.416605
Bris07	D190E/F193S/N225D/P227S	0.141887
Bris07	D190E/F193S/P194L	0.855806
Bris07	D190E/F193S/P194L/N225D	0.185933
Bris07	D190E/F193S/P194L/N225D/P227S	0.313439
Bris07	D190E/F193S/P194L/P227S	0.578982
Bris07	D190E/F193S/P194L/S219F	0.773927
Bris07	D190E/F193S/P194L/S219F/N225D	0.34678
Bris07	D190E/F193S/P194L/S219F/N225D/P227S	0.542155
Bris07	D190E/F193S/P194L/S219F/P227S	0.421091
Bris07	D190E/F193S/P227S	0.136736
Bris07	D190E/F193S/S219F	0.223053
Bris07	D190E/F193S/S219F/N225D	0.42704
Bris07	D190E/F193S/S219F/N225D/P227S	0.556393
Bris07	D190E/F193S/S219F/P227S	0.209667
Bris07	D190E/N225D	0.147494
Bris07	D190E/N225D/P227S	0.27312
Bris07	D190E/P194L	0.931896
Bris07	D190E/P194L/N225D	0.488233
Bris07	D190E/P194L/N225D/P227S	0.217978
Bris07	D190E/P194L/P227S	1.9087
Bris07	D190E/P194L/S219F	0.32307
Bris07	D190E/P194L/S219F/N225D	1.87284
Bris07	D190E/P194L/S219F/N225D/P227S	0.760487
Bris07	D190E/P194L/S219F/P227S	0.383344
Bris07	D190E/P227S	1.18042
Bris07	D190E/S219F	0.210639
Bris07	D190E/S219F/N225D	0.196272
Bris07	D190E/S219F/N225D/P227S	0.411955
Bris07	D190E/S219F/P227S	0.218153
Bris07	F193S	0.258932
Bris07	F193S/N225D	0.375156
Bris07	F193S/N225D/P227S	0.120991
Bris07	F193S/P194L	135.458
Bris07	F193S/P194L/N225D	88.5129
Bris07	F193S/P194L/N225D/P227S	94.2863
Bris07	F193S/P194L/P227S	127.708
Bris07	F193S/P194L/S219F	85.6651
Bris07	F193S/P194L/S219F/N225D	128.43
Bris07	F193S/P194L/S219F/N225D/P227S	131.241
Bris07	F193S/P194L/S219F/P227S	123.671
Bris07	F193S/P227S	0.374933
Bris07	F193S/S219F	0.185659
Bris07	F193S/S219F/N225D	0.380756
Bris07	F193S/S219F/N225D/P227S	0.205739
Bris07	F193S/S219F/P227S	0.725013
Bris07	G186V	0.0866651
Bris07	G186V/D190E	0.127781
Bris07	G186V/D190E/F193S	0.177267
Bris07	G186V/D190E/F193S/N225D	0.122522
Bris07	G186V/D190E/F193S/N225D/P227S	0.10659
Bris07	G186V/D190E/F193S/P194L	2.78366
Bris07	G186V/D190E/F193S/P194L/N225D	1.34514
Bris07	G186V/D190E/F193S/P194L/N225D/P227S	1.1145
Bris07	G186V/D190E/F193S/P194L/P227S	16.9923
Bris07	G186V/D190E/F193S/P194L/S219F	0.468076
Bris07	G186V/D190E/F193S/P194L/S219F/N225D	1.24117
Bris07	G186V/D190E/F193S/P194L/S219F/N225D/P227S	1.27757
Bris07	G186V/D190E/F193S/P194L/S219F/P227S	1.77673
Bris07	G186V/D190E/F193S/P227S	0.190905
Bris07	G186V/D190E/F193S/S219F	0.177894
Bris07	G186V/D190E/F193S/S219F/N225D	0.201186
Bris07	G186V/D190E/F193S/S219F/N225D/P227S	0.155128
Bris07	G186V/D190E/F193S/S219F/P227S	0.439353
Bris07	G186V/D190E/N225D	0.188942
Bris07	G186V/D190E/N225D/P227S	0.159136
Bris07	G186V/D190E/P194L	1.14816
Bris07	G186V/D190E/P194L/N225D	0.556143
Bris07	G186V/D190E/P194L/N225D/P227S	0.671321
Bris07	G186V/D190E/P194L/P227S	0.537056
Bris07	G186V/D190E/P194L/S219F	1.07162
Bris07	G186V/D190E/P194L/S219F/N225D	0.288043
Bris07	G186V/D190E/P194L/S219F/N225D/P227S	0.565323
Bris07	G186V/D190E/P194L/S219F/P227S	0.429645
Bris07	G186V/D190E/P227S	0.228857
Bris07	G186V/D190E/S219F	0.106199
Bris07	G186V/D190E/S219F/N225D	0.0393425
Bris07	G186V/D190E/S219F/N225D/P227S	0.201246
Bris07	G186V/D190E/S219F/P227S	0.118212
Bris07	G186V/F193S	0.170809
Bris07	G186V/F193S/N225D	0.472548
Bris07	G186V/F193S/N225D/P227S	0.154179
Bris07	G186V/F193S/P194L	50.6046
Bris07	G186V/F193S/P194L/N225D	102.56
Bris07	G186V/F193S/P194L/N225D/P227S	52.4079
Bris07	G186V/F193S/P194L/P227S	52.663
Bris07	G186V/F193S/P194L/S219F	11.5476
Bris07	G186V/F193S/P194L/S219F/N225D	62.2841
Bris07	G186V/F193S/P194L/S219F/N225D/P227S	85.4556
Bris07	G186V/F193S/P194L/S219F/P227S	92.1934
Bris07	G186V/F193S/P227S	0.0969889
Bris07	G186V/F193S/S219F	0.0766006
Bris07	G186V/F193S/S219F/N225D	0.247753
Bris07	G186V/F193S/S219F/N225D/P227S	0.187447
Bris07	G186V/F193S/S219F/P227S	0.337108
Bris07	G186V/N189S	0.0697123
Bris07	G186V/N189S/D190E	0.100034
Bris07	G186V/N189S/D190E/F193S	0.101049
Bris07	G186V/N189S/D190E/F193S/N225D	0.24616
Bris07	G186V/N189S/D190E/F193S/N225D/P227S	0.0921738
Bris07	G186V/N189S/D190E/F193S/P194L	0.644722
Bris07	G186V/N189S/D190E/F193S/P194L/N225D	2.29568
Bris07	G186V/N189S/D190E/F193S/P194L/N225D/P227S	0.528347
Bris07	G186V/N189S/D190E/F193S/P194L/P227S	4.0482
Bris07	G186V/N189S/D190E/F193S/P194L/S219F	0.374557
Bris07	G186V/N189S/D190E/F193S/P194L/S219F/N225D	0.386788
Bris07	G186V/N189S/D190E/F193S/P194L/S219F/N225D/P227S	0.453046
Bris07	G186V/N189S/D190E/F193S/P194L/S219F/P227S	1.15237
Bris07	G186V/N189S/D190E/F193S/P227S	0.0856404
Bris07	G186V/N189S/D190E/F193S/S219F	0.135598
Bris07	G186V/N189S/D190E/F193S/S219F/N225D	0.205459
Bris07	G186V/N189S/D190E/F193S/S219F/N225D/P227S	0.0606058
Bris07	G186V/N189S/D190E/F193S/S219F/P227S	0.396125
Bris07	G186V/N189S/D190E/N225D	0.206866
Bris07	G186V/N189S/D190E/N225D/P227S	0.180374
Bris07	G186V/N189S/D190E/P194L	0.672911
Bris07	G186V/N189S/D190E/P194L/N225D	0.576086
Bris07	G186V/N189S/D190E/P194L/N225D/P227S	0.537056
Bris07	G186V/N189S/D190E/P194L/P227S	1.79509
Bris07	G186V/N189S/D190E/P194L/S219F	0.40326
Bris07	G186V/N189S/D190E/P194L/S219F/N225D	0.504075
Bris07	G186V/N189S/D190E/P194L/S219F/N225D/P227S	1.00815
Bris07	G186V/N189S/D190E/P194L/S219F/P227S	0.981975
Bris07	G186V/N189S/D190E/P227S	0.23822
Bris07	G186V/N189S/D190E/S219F	0.130825
Bris07	G186V/N189S/D190E/S219F/N225D	0.350163
Bris07	G186V/N189S/D190E/S219F/N225D/P227S	0.186456
Bris07	G186V/N189S/D190E/S219F/P227S	0.297128
Bris07	G186V/N189S/F193S	0.250896
Bris07	G186V/N189S/F193S/N225D	0.0658965
Bris07	G186V/N189S/F193S/N225D/P227S	0.157146
Bris07	G186V/N189S/F193S/P194L	48.1671
Bris07	G186V/N189S/F193S/P194L/N225D	117.634
Bris07	G186V/N189S/F193S/P194L/N225D/P227S	105.992
Bris07	G186V/N189S/F193S/P194L/P227S	47.1218
Bris07	G186V/N189S/F193S/P194L/S219F	18.0225
Bris07	G186V/N189S/F193S/P194L/S219F/N225D	70.67
Bris07	G186V/N189S/F193S/P194L/S219F/N225D/P227S	58.5853
Bris07	G186V/N189S/F193S/P194L/S219F/P227S	100.698
Bris07	G186V/N189S/F193S/P227S	0.0826616
Bris07	G186V/N189S/F193S/S219F	0.0721177
Bris07	G186V/N189S/F193S/S219F/N225D	0.116603
Bris07	G186V/N189S/F193S/S219F/N225D/P227S	0.195204
Bris07	G186V/N189S/F193S/S219F/P227S	0.156746
Bris07	G186V/N189S/N225D	0.289451
Bris07	G186V/N189S/N225D/P227S	0.278612
Bris07	G186V/N189S/P194L	4.39462
Bris07	G186V/N189S/P194L/N225D	11.9107
Bris07	G186V/N189S/P194L/N225D/P227S	7.00169
Bris07	G186V/N189S/P194L/P227S	13.9872
Bris07	G186V/N189S/P194L/S219F	0.878752
Bris07	G186V/N189S/P194L/S219F/N225D	3.41642
Bris07	G186V/N189S/P194L/S219F/N225D/P227S	9.14399
Bris07	G186V/N189S/P194L/S219F/P227S	4.62049
Bris07	G186V/N189S/P227S	0.109265
Bris07	G186V/N189S/S219F	0.104757
Bris07	G186V/N189S/S219F/N225D	0.244251
Bris07	G186V/N189S/S219F/N225D/P227S	0.120708
Bris07	G186V/N189S/S219F/P227S	0.21237
Bris07	G186V/N225D	0.181502
Bris07	G186V/N225D/P227S	0.353234
Bris07	G186V/P194L	13.3404
Bris07	G186V/P194L/N225D	33.4512
Bris07	G186V/P194L/N225D/P227S	47.104
Bris07	G186V/P194L/P227S	22.4041
Bris07	G186V/P194L/S219F	4.70813
Bris07	G186V/P194L/S219F/N225D	4.86813
Bris07	G186V/P194L/S219F/N225D/P227S	17.0548
Bris07	G186V/P194L/S219F/P227S	6.95402
Bris07	G186V/P227S	0.123659
Bris07	G186V/S219F	0.120668
Bris07	G186V/S219F/N225D	0.17681
Bris07	G186V/S219F/N225D/P227S	0.189157
Bris07	G186V/S219F/P227S	0.293608
Bris07	N145K	0.56955
Bris07	N145K/D190E	0.100999
Bris07	N145K/D190E/F193S	0.0960956
Bris07	N145K/D190E/F193S/N225D	0.155219
Bris07	N145K/D190E/F193S/N225D/P227S	0.215407
Bris07	N145K/D190E/F193S/P194L	0.465789
Bris07	N145K/D190E/F193S/P194L/N225D	0.753761
Bris07	N145K/D190E/F193S/P194L/N225D/P227S	0.230167
Bris07	N145K/D190E/F193S/P194L/P227S	0.658628
Bris07	N145K/D190E/F193S/P194L/S219F	0.396209
Bris07	N145K/D190E/F193S/P194L/S219F/N225D	0.346767
Bris07	N145K/D190E/F193S/P194L/S219F/N225D/P227S	0.588237
Bris07	N145K/D190E/F193S/P194L/S219F/P227S	0.500498
Bris07	N145K/D190E/F193S/P227S	0.202722
Bris07	N145K/D190E/F193S/S219F	0.113864
Bris07	N145K/D190E/F193S/S219F/N225D	0.142537
Bris07	N145K/D190E/F193S/S219F/N225D/P227S	0.185226
Bris07	N145K/D190E/F193S/S219F/P227S	0.355706
Bris07	N145K/D190E/N225D	0.114635
Bris07	N145K/D190E/N225D/P227S	0.23391
Bris07	N145K/D190E/P194L	0.252038
Bris07	N145K/D190E/P194L/N225D	0.224033
Bris07	N145K/D190E/P194L/N225D/P227S	0.298711
Bris07	N145K/D190E/P194L/P227S	0.526976
Bris07	N145K/D190E/P194L/S219F	0.228535
Bris07	N145K/D190E/P194L/S219F/N225D	0.230434
Bris07	N145K/D190E/P194L/S219F/N225D/P227S	0.896716
Bris07	N145K/D190E/P194L/S219F/P227S	0.224155
Bris07	N145K/D190E/P227S	0.193162
Bris07	N145K/D190E/S219F	0.217529
Bris07	N145K/D190E/S219F/N225D	0.217018
Bris07	N145K/D190E/S219F/N225D/P227S	0.0516862
Bris07	N145K/D190E/S219F/P227S	0.368611
Bris07	N145K/F193S	0.185458
Bris07	N145K/F193S/N225D	0.422048
Bris07	N145K/F193S/N225D/P227S	0.226225
Bris07	N145K/F193S/P194L	56.7709
Bris07	N145K/F193S/P194L/N225D	33.4805
Bris07	N145K/F193S/P194L/N225D/P227S	27.7141
Bris07	N145K/F193S/P194L/P227S	91.1306
Bris07	N145K/F193S/P194L/S219F	55.3565
Bris07	N145K/F193S/P194L/S219F/N225D	40.2189
Bris07	N145K/F193S/P194L/S219F/N225D/P227S	50.1033
Bris07	N145K/F193S/P194L/S219F/P227S	119.217
Bris07	N145K/F193S/P227S	0.447536
Bris07	N145K/F193S/S219F	0.611928
Bris07	N145K/F193S/S219F/N225D	0.54677
Bris07	N145K/F193S/S219F/N225D/P227S	0.28334
Bris07	N145K/F193S/S219F/P227S	0.357672
Bris07	N145K/G186V	0.129092
Bris07	N145K/G186V/D190E	0.150513
Bris07	N145K/G186V/D190E/F193S	0.168415
Bris07	N145K/G186V/D190E/F193S/N225D	0.186877
Bris07	N145K/G186V/D190E/F193S/N225D/P227S	0.175799
Bris07	N145K/G186V/D190E/F193S/P194L	3.21555
Bris07	N145K/G186V/D190E/F193S/P194L/N225D	6.76751
Bris07	N145K/G186V/D190E/F193S/P194L/N225D/P227S	3.10307
Bris07	N145K/G186V/D190E/F193S/P194L/P227S	10.6226
Bris07	N145K/G186V/D190E/F193S/P194L/S219F	1.38381
Bris07	N145K/G186V/D190E/F193S/P194L/S219F/N225D	1.71534
Bris07	N145K/G186V/D190E/F193S/P194L/S219F/N225D/P227S	2.52421
Bris07	N145K/G186V/D190E/F193S/P194L/S219F/P227S	6.52801
Bris07	N145K/G186V/D190E/F193S/P227S	0.178646
Bris07	N145K/G186V/D190E/F193S/S219F	0.108366
Bris07	N145K/G186V/D190E/F193S/S219F/N225D	0.205446
Bris07	N145K/G186V/D190E/F193S/S219F/N225D/P227S	0.188579
Bris07	N145K/G186V/D190E/F193S/S219F/P227S	0.137991
Bris07	N145K/G186V/D190E/N225D	0.178537
Bris07	N145K/G186V/D190E/N225D/P227S	0.154484
Bris07	N145K/G186V/D190E/P194L	0.252038
Bris07	N145K/G186V/D190E/P194L/N225D	0.610244
Bris07	N145K/G186V/D190E/P194L/N225D/P227S	0.502906
Bris07	N145K/G186V/D190E/P194L/P227S	0.55265
Bris07	N145K/G186V/D190E/P194L/S219F	2.84434
Bris07	N145K/G186V/D190E/P194L/S219F/N225D	0.390295
Bris07	N145K/G186V/D190E/P194L/S219F/N225D/P227S	0.953538
Bris07	N145K/G186V/D190E/P194L/S219F/P227S	1.19325
Bris07	N145K/G186V/D190E/P227S	0.0767149
Bris07	N145K/G186V/D190E/S219F	0.107403
Bris07	N145K/G186V/D190E/S219F/N225D	0.192993
Bris07	N145K/G186V/D190E/S219F/N225D/P227S	0.115907
Bris07	N145K/G186V/D190E/S219F/P227S	0.165526
Bris07	N145K/G186V/F193S	0.0986548
Bris07	N145K/G186V/F193S/N225D	0.241969
Bris07	N145K/G186V/F193S/N225D/P227S	0.182401
Bris07	N145K/G186V/F193S/P194L	40.7892
Bris07	N145K/G186V/F193S/P194L/N225D	84.6438
Bris07	N145K/G186V/F193S/P194L/N225D/P227S	78.6994
Bris07	N145K/G186V/F193S/P194L/P227S	86.6679
Bris07	N145K/G186V/F193S/P194L/S219F	17.2187
Bris07	N145K/G186V/F193S/P194L/S219F/N225D	82.1361
Bris07	N145K/G186V/F193S/P194L/S219F/N225D/P227S	146.008
Bris07	N145K/G186V/F193S/P194L/S219F/P227S	138.884
Bris07	N145K/G186V/F193S/P227S	0.40629
Bris07	N145K/G186V/F193S/S219F	0.140685
Bris07	N145K/G186V/F193S/S219F/N225D	0.0790405
Bris07	N145K/G186V/F193S/S219F/N225D/P227S	0.154882
Bris07	N145K/G186V/F193S/S219F/P227S	0.262835
Bris07	N145K/G186V/N189S	0.0902825
Bris07	N145K/G186V/N189S/D190E	0.128564
Bris07	N145K/G186V/N189S/D190E/F193S	0.218436
Bris07	N145K/G186V/N189S/D190E/F193S/N225D	0.201607
Bris07	N145K/G186V/N189S/D190E/F193S/N225D/P227S	0.0613461
Bris07	N145K/G186V/N189S/D190E/F193S/P194L	3.34165
Bris07	N145K/G186V/N189S/D190E/F193S/P194L/N225D	6.57625
Bris07	N145K/G186V/N189S/D190E/F193S/P194L/N225D/P227S	4.22004
Bris07	N145K/G186V/N189S/D190E/F193S/P194L/P227S	13.5349
Bris07	N145K/G186V/N189S/D190E/F193S/P194L/S219F	0.722993
Bris07	N145K/G186V/N189S/D190E/F193S/P194L/S219F/N225D	1.30712
Bris07	N145K/G186V/N189S/D190E/F193S/P194L/S219F/N225D/P227S	4.70414
Bris07	N145K/G186V/N189S/D190E/F193S/P194L/S219F/P227S	2.06283
Bris07	N145K/G186V/N189S/D190E/F193S/P227S	0.0671808
Bris07	N145K/G186V/N189S/D190E/F193S/S219F	0.127473
Bris07	N145K/G186V/N189S/D190E/F193S/S219F/N225D	0.0904151
Bris07	N145K/G186V/N189S/D190E/F193S/S219F/N225D/P227S	0.074995
Bris07	N145K/G186V/N189S/D190E/F193S/S219F/P227S	0.145137
Bris07	N145K/G186V/N189S/D190E/N225D	0.116926
Bris07	N145K/G186V/N189S/D190E/N225D/P227S	0.199807
Bris07	N145K/G186V/N189S/D190E/P194L	1.1221
Bris07	N145K/G186V/N189S/D190E/P194L/N225D	0.480517
Bris07	N145K/G186V/N189S/D190E/P194L/N225D/P227S	1.07187
Bris07	N145K/G186V/N189S/D190E/P194L/P227S	0.64703
Bris07	N145K/G186V/N189S/D190E/P194L/S219F	0.298711
Bris07	N145K/G186V/N189S/D190E/P194L/S219F/N225D	0.672911
Bris07	N145K/G186V/N189S/D190E/P194L/S219F/N225D/P227S	0.3666
Bris07	N145K/G186V/N189S/D190E/P194L/S219F/P227S	0.90653
Bris07	N145K/G186V/N189S/D190E/P227S	0.129166
Bris07	N145K/G186V/N189S/D190E/S219F	0.0722579
Bris07	N145K/G186V/N189S/D190E/S219F/N225D	0.223019
Bris07	N145K/G186V/N189S/D190E/S219F/N225D/P227S	0.147411
Bris07	N145K/G186V/N189S/D190E/S219F/P227S	0.0775021
Bris07	N145K/G186V/N189S/F193S	0.158524
Bris07	N145K/G186V/N189S/F193S/N225D	0.187047
Bris07	N145K/G186V/N189S/F193S/N225D/P227S	0.388079
Bris07	N145K/G186V/N189S/F193S/P194L	80.3185
Bris07	N145K/G186V/N189S/F193S/P194L/N225D	77.3239
Bris07	N145K/G186V/N189S/F193S/P194L/N225D/P227S	130.021
Bris07	N145K/G186V/N189S/F193S/P194L/P227S	85.9393
Bris07	N145K/G186V/N189S/F193S/P194L/S219F	19.1944
Bris07	N145K/G186V/N189S/F193S/P194L/S219F/N225D	114.661
Bris07	N145K/G186V/N189S/F193S/P194L/S219F/N225D/P227S	134.625
Bris07	N145K/G186V/N189S/F193S/P194L/S219F/P227S	100.527
Bris07	N145K/G186V/N189S/F193S/P227S	0.206418
Bris07	N145K/G186V/N189S/F193S/S219F	0.0814661
Bris07	N145K/G186V/N189S/F193S/S219F/N225D	0.237567
Bris07	N145K/G186V/N189S/F193S/S219F/N225D/P227S	0.147285
Bris07	N145K/G186V/N189S/F193S/S219F/P227S	0.113661
Bris07	N145K/G186V/N189S/N225D	0.0816812
Bris07	N145K/G186V/N189S/N225D/P227S	0.0971711
Bris07	N145K/G186V/N189S/P194L	38.2594
Bris07	N145K/G186V/N189S/P194L/N225D	42.0108
Bris07	N145K/G186V/N189S/P194L/N225D/P227S	17.6625
Bris07	N145K/G186V/N189S/P194L/P227S	4.81185
Bris07	N145K/G186V/N189S/P194L/S219F	2.01658
Bris07	N145K/G186V/N189S/P194L/S219F/N225D	40.1857
Bris07	N145K/G186V/N189S/P194L/S219F/N225D/P227S	20.5628
Bris07	N145K/G186V/N189S/P194L/S219F/P227S	24.5324
Bris07	N145K/G186V/N189S/P227S	0.0745875
Bris07	N145K/G186V/N189S/S219F	0.0344667
Bris07	N145K/G186V/N189S/S219F/N225D	0.0606873
Bris07	N145K/G186V/N189S/S219F/N225D/P227S	0.10297
Bris07	N145K/G186V/N189S/S219F/P227S	0.182037
Bris07	N145K/G186V/N225D	0.193437
Bris07	N145K/G186V/N225D/P227S	0.0586947
Bris07	N145K/G186V/P194L	15.642
Bris07	N145K/G186V/P194L/N225D	21.7857
Bris07	N145K/G186V/P194L/N225D/P227S	22.3448
Bris07	N145K/G186V/P194L/P227S	18.1778
Bris07	N145K/G186V/P194L/S219F	4.4376
Bris07	N145K/G186V/P194L/S219F/N225D	6.59112
Bris07	N145K/G186V/P194L/S219F/N225D/P227S	56.6899
Bris07	N145K/G186V/P194L/S219F/P227S	17.9331
Bris07	N145K/G186V/P227S	0.266872
Bris07	N145K/G186V/S219F	0.0850985
Bris07	N145K/G186V/S219F/N225D	0.233482
Bris07	N145K/G186V/S219F/N225D/P227S	0.142906
Bris07	N145K/G186V/S219F/P227S	0.181261
Bris07	N145K/N189S	0.977056
Bris07	N145K/N189S/D190E	0.156272
Bris07	N145K/N189S/D190E/F193S	0.248311
Bris07	N145K/N189S/D190E/F193S/N225D	0.108777
Bris07	N145K/N189S/D190E/F193S/N225D/P227S	0.10774
Bris07	N145K/N189S/D190E/F193S/P194L	0.219989
Bris07	N145K/N189S/D190E/F193S/P194L/N225D	0.658819
Bris07	N145K/N189S/D190E/F193S/P194L/N225D/P227S	0.278072
Bris07	N145K/N189S/D190E/F193S/P194L/P227S	1.32126
Bris07	N145K/N189S/D190E/F193S/P194L/S219F	0.308875
Bris07	N145K/N189S/D190E/F193S/P194L/S219F/N225D	0.396343
Bris07	N145K/N189S/D190E/F193S/P194L/S219F/N225D/P227S	0.794237
Bris07	N145K/N189S/D190E/F193S/P194L/S219F/P227S	2.82163
Bris07	N145K/N189S/D190E/F193S/P227S	0.196834
Bris07	N145K/N189S/D190E/F193S/S219F	0.179384
Bris07	N145K/N189S/D190E/F193S/S219F/N225D	0.134976
Bris07	N145K/N189S/D190E/F193S/S219F/N225D/P227S	0.18191
Bris07	N145K/N189S/D190E/F193S/S219F/P227S	0.195183
Bris07	N145K/N189S/D190E/N225D	0.175457
Bris07	N145K/N189S/D190E/N225D/P227S	0.148156
Bris07	N145K/N189S/D190E/P194L	0.405203
Bris07	N145K/N189S/D190E/P194L/N225D	0.53768
Bris07	N145K/N189S/D190E/P194L/N225D/P227S	0.809327
Bris07	N145K/N189S/D190E/P194L/P227S	0.27811
Bris07	N145K/N189S/D190E/P194L/S219F	0.384057
Bris07	N145K/N189S/D190E/P194L/S219F/N225D	1.25956
Bris07	N145K/N189S/D190E/P194L/S219F/N225D/P227S	0.523066
Bris07	N145K/N189S/D190E/P194L/S219F/P227S	0.196712
Bris07	N145K/N189S/D190E/P227S	0.348484
Bris07	N145K/N189S/D190E/S219F	0.195937
Bris07	N145K/N189S/D190E/S219F/N225D	0.310242
Bris07	N145K/N189S/D190E/S219F/N225D/P227S	0.152242
Bris07	N145K/N189S/D190E/S219F/P227S	0.4866
Bris07	N145K/N189S/F193S	0.221076
Bris07	N145K/N189S/F193S/N225D	0.600243
Bris07	N145K/N189S/F193S/N225D/P227S	0.18387
Bris07	N145K/N189S/F193S/P194L	66.6991
Bris07	N145K/N189S/F193S/P194L/N225D	30.3858
Bris07	N145K/N189S/F193S/P194L/N225D/P227S	33.0722
Bris07	N145K/N189S/F193S/P194L/P227S	65.9847
Bris07	N145K/N189S/F193S/P194L/S219F	84.7751
Bris07	N145K/N189S/F193S/P194L/S219F/N225D	53.5453
Bris07	N145K/N189S/F193S/P194L/S219F/N225D/P227S	45.4127
Bris07	N145K/N189S/F193S/P194L/S219F/P227S	107.962
Bris07	N145K/N189S/F193S/P227S	0.349197
Bris07	N145K/N189S/F193S/S219F	0.242725
Bris07	N145K/N189S/F193S/S219F/N225D	0.614175
Bris07	N145K/N189S/F193S/S219F/N225D/P227S	0.391449
Bris07	N145K/N189S/F193S/S219F/P227S	0.541402
Bris07	N145K/N189S/N225D	1.99971
Bris07	N145K/N189S/N225D/P227S	0.501653
Bris07	N145K/N189S/P194L	54.6204
Bris07	N145K/N189S/P194L/N225D	15.8404
Bris07	N145K/N189S/P194L/N225D/P227S	19.4987
Bris07	N145K/N189S/P194L/P227S	57.0441
Bris07	N145K/N189S/P194L/S219F	43.6376
Bris07	N145K/N189S/P194L/S219F/N225D	26.262
Bris07	N145K/N189S/P194L/S219F/N225D/P227S	24.2781
Bris07	N145K/N189S/P194L/S219F/P227S	34.4073
Bris07	N145K/N189S/P227S	0.802283
Bris07	N145K/N189S/S219F	0.596477
Bris07	N145K/N189S/S219F/N225D	1.26026
Bris07	N145K/N189S/S219F/N225D/P227S	0.886088
Bris07	N145K/N189S/S219F/P227S	1.08872
Bris07	N145K/N225D	1.27746
Bris07	N145K/N225D/P227S	0.756587
Bris07	N145K/P194L	15.408
Bris07	N145K/P194L/N225D	11.6386
Bris07	N145K/P194L/N225D/P227S	24.9
Bris07	N145K/P194L/P227S	38.3413
Bris07	N145K/P194L/S219F	17.1414
Bris07	N145K/P194L/S219F/N225D	13.4487
Bris07	N145K/P194L/S219F/N225D/P227S	14.6795
Bris07	N145K/P194L/S219F/P227S	34.0396
Bris07	N145K/P227S	1.34868
Bris07	N145K/S219F	0.5011
Bris07	N145K/S219F/N225D	0.754374
Bris07	N145K/S219F/N225D/P227S	0.99667
Bris07	N145K/S219F/P227S	1.12916
Bris07	N189S	0.913935
Bris07	N189S/D190E	0.27396
Bris07	N189S/D190E/F193S	0.0758325
Bris07	N189S/D190E/F193S/N225D	0.247253
Bris07	N189S/D190E/F193S/N225D/P227S	0.151122
Bris07	N189S/D190E/F193S/P194L	0.119734
Bris07	N189S/D190E/F193S/P194L/N225D	1.16521
Bris07	N189S/D190E/F193S/P194L/N225D/P227S	0.189585
Bris07	N189S/D190E/F193S/P194L/P227S	0.752585
Bris07	N189S/D190E/F193S/P194L/S219F	1.7098
Bris07	N189S/D190E/F193S/P194L/S219F/N225D	0.446743
Bris07	N189S/D190E/F193S/P194L/S219F/N225D/P227S	0.85987
Bris07	N189S/D190E/F193S/P194L/S219F/P227S	1.3261
Bris07	N189S/D190E/F193S/P227S	0.773203
Bris07	N189S/D190E/F193S/S219F	0.188582
Bris07	N189S/D190E/F193S/S219F/N225D	0.150406
Bris07	N189S/D190E/F193S/S219F/N225D/P227S	0.279433
Bris07	N189S/D190E/F193S/S219F/P227S	0.278766
Bris07	N189S/D190E/N225D	0.44973
Bris07	N189S/D190E/N225D/P227S	0.169607
Bris07	N189S/D190E/P194L	0.384057
Bris07	N189S/D190E/P194L/N225D	0.370384
Bris07	N189S/D190E/P194L/N225D/P227S	1.12089
Bris07	N189S/D190E/P194L/P227S	0.429645
Bris07	N189S/D190E/P194L/S219F	0.804649
Bris07	N189S/D190E/P194L/S219F/N225D	5.94789
Bris07	N189S/D190E/P194L/S219F/N225D/P227S	1.17994
Bris07	N189S/D190E/P194L/S219F/P227S	1.00278
Bris07	N189S/D190E/P227S	0.562558
Bris07	N189S/D190E/S219F	0.277655
Bris07	N189S/D190E/S219F/N225D	0.188734
Bris07	N189S/D190E/S219F/N225D/P227S	0.154661
Bris07	N189S/D190E/S219F/P227S	0.319918
Bris07	N189S/F193S	0.348438
Bris07	N189S/F193S/N225D	0.254803
Bris07	N189S/F193S/N225D/P227S	0.188574
Bris07	N189S/F193S/P194L	111.62
Bris07	N189S/F193S/P194L/N225D	81.0806
Bris07	N189S/F193S/P194L/N225D/P227S	92.1487
Bris07	N189S/F193S/P194L/P227S	137.12
Bris07	N189S/F193S/P194L/S219F	89.4498
Bris07	N189S/F193S/P194L/S219F/N225D	127.958
Bris07	N189S/F193S/P194L/S219F/N225D/P227S	108.974
Bris07	N189S/F193S/P194L/S219F/P227S	135.705
Bris07	N189S/F193S/P227S	0.329094
Bris07	N189S/F193S/S219F	0.317676
Bris07	N189S/F193S/S219F/N225D	0.184137
Bris07	N189S/F193S/S219F/N225D/P227S	0.14676
Bris07	N189S/F193S/S219F/P227S	0.420287
Bris07	N189S/N225D	0.658592
Bris07	N189S/N225D/P227S	0.681419
Bris07	N189S/P194L	83.3452
Bris07	N189S/P194L/N225D	28.3716
Bris07	N189S/P194L/N225D/P227S	59.9655
Bris07	N189S/P194L/P227S	42.0566
Bris07	N189S/P194L/S219F	59.8467
Bris07	N189S/P194L/S219F/N225D	22.681
Bris07	N189S/P194L/S219F/N225D/P227S	46.4148
Bris07	N189S/P194L/S219F/P227S	35.4676
Bris07	N189S/P227S	1.6022
Bris07	N189S/S219F	1.40778
Bris07	N189S/S219F/N225D	2.37592
Bris07	N189S/S219F/N225D/P227S	0.623403
Bris07	N189S/S219F/P227S	2.32327
Bris07	N225D	1.81587
Bris07	N225D/P227S	0.95851
Bris07	P194L	65.9971
Bris07	P194L/N225D	55.5412
Bris07	P194L/N225D/P227S	26.3279
Bris07	P194L/P227S	69.5726
Bris07	P194L/S219F	64.138
Bris07	P194L/S219F/N225D	29.821
Bris07	P194L/S219F/N225D/P227S	50.9605
Bris07	P194L/S219F/P227S	33.7906
Bris07	P227S	2.28563
Bris07	S219F	1.25242
Bris07	S219F/N225D	1.59955
Bris07	S219F/N225D/P227S	1.33006
Bris07	S219F/P227S	2.42009
Bris07	WT	1
Bris07-rev6	A196T	18.2212
Bris07-rev6	A196T/I202V	6.64781
Bris07-rev6	A196T/I202V/R222W	26.7454
Bris07-rev6	A196T/R222W	3.13686
Bris07-rev6	F159Y	26.0637
Bris07-rev6	F159Y/A196T	609.142
Bris07-rev6	F159Y/A196T/I202V	67.9387
Bris07-rev6	F159Y/A196T/I202V/R222W	5.26492
Bris07-rev6	F159Y/A196T/R222W	27.8663
Bris07-rev6	F159Y/I192T	8.58007
Bris07-rev6	F159Y/I192T/A196T	112.396
Bris07-rev6	F159Y/I192T/A196T/I202V	42.6863
Bris07-rev6	F159Y/I192T/A196T/I202V/R222W	3.09028
Bris07-rev6	F159Y/I192T/A196T/R222W	6.91098
Bris07-rev6	F159Y/I192T/I202V	2.77189
Bris07-rev6	F159Y/I192T/I202V/R222W	2.53108
Bris07-rev6	F159Y/I192T/R222W	3.86285
Bris07-rev6	F159Y/I202V	4.15067
Bris07-rev6	F159Y/I202V/R222W	2.18475
Bris07-rev6	F159Y/K160R	6.06394
Bris07-rev6	F159Y/K160R/A196T	305.65
Bris07-rev6	F159Y/K160R/A196T/I202V	85.9837
Bris07-rev6	F159Y/K160R/A196T/I202V/R222W	6.65976
Bris07-rev6	F159Y/K160R/A196T/R222W	13.3676
Bris07-rev6	F159Y/K160R/I192T	14.3987
Bris07-rev6	F159Y/K160R/I192T/A196T	172.629
Bris07-rev6	F159Y/K160R/I192T/A196T/I202V	42.754
Bris07-rev6	F159Y/K160R/I192T/A196T/I202V/R222W	7.76577
Bris07-rev6	F159Y/K160R/I192T/A196T/R222W	6.47487
Bris07-rev6	F159Y/K160R/I192T/I202V	1.46244
Bris07-rev6	F159Y/K160R/I192T/I202V/R222W	1.35464
Bris07-rev6	F159Y/K160R/I192T/R222W	2.2413
Bris07-rev6	F159Y/K160R/I202V	5.8399
Bris07-rev6	F159Y/K160R/I202V/R222W	2.5157
Bris07-rev6	F159Y/K160R/N189S	3.95355
Bris07-rev6	F159Y/K160R/N189S/A196T	212.492
Bris07-rev6	F159Y/K160R/N189S/A196T/I202V	58.5553
Bris07-rev6	F159Y/K160R/N189S/A196T/I202V/R222W	3.77545
Bris07-rev6	F159Y/K160R/N189S/A196T/R222W	7.00815
Bris07-rev6	F159Y/K160R/N189S/I192T	3.83351
Bris07-rev6	F159Y/K160R/N189S/I192T/A196T	93.2702
Bris07-rev6	F159Y/K160R/N189S/I192T/A196T/I202V	18.1611
Bris07-rev6	F159Y/K160R/N189S/I192T/A196T/I202V/R222W	3.04885
Bris07-rev6	F159Y/K160R/N189S/I192T/A196T/R222W	3.482
Bris07-rev6	F159Y/K160R/N189S/I192T/I202V	3.68033
Bris07-rev6	F159Y/K160R/N189S/I192T/I202V/R222W	4.36759
Bris07-rev6	F159Y/K160R/N189S/I192T/R222W	1.37346
Bris07-rev6	F159Y/K160R/N189S/I202V	2.3596
Bris07-rev6	F159Y/K160R/N189S/I202V/R222W	0.681321
Bris07-rev6	F159Y/K160R/N189S/R222W	1.40577
Bris07-rev6	F159Y/K160R/R222W	1.024
Bris07-rev6	F159Y/N189S	11.614
Bris07-rev6	F159Y/N189S/A196T	234.213
Bris07-rev6	F159Y/N189S/A196T/I202V	50.5682
Bris07-rev6	F159Y/N189S/A196T/I202V/R222W	4.82006
Bris07-rev6	F159Y/N189S/A196T/R222W	21.5643
Bris07-rev6	F159Y/N189S/I192T	4.4826
Bris07-rev6	F159Y/N189S/I192T/A196T	90.315
Bris07-rev6	F159Y/N189S/I192T/A196T/I202V	27.3901
Bris07-rev6	F159Y/N189S/I192T/A196T/I202V/R222W	4.10261
Bris07-rev6	F159Y/N189S/I192T/A196T/R222W	2.78731
Bris07-rev6	F159Y/N189S/I192T/I202V	23.4286
Bris07-rev6	F159Y/N189S/I192T/I202V/R222W	2.69409
Bris07-rev6	F159Y/N189S/I192T/R222W	3.66255
Bris07-rev6	F159Y/N189S/I202V	9.54577
Bris07-rev6	F159Y/N189S/I202V/R222W	1.56538
Bris07-rev6	F159Y/N189S/R222W	2.02131
Bris07-rev6	F159Y/R222W	4.20586
Bris07-rev6	H156Q	8.66221
Bris07-rev6	H156Q/A196T	194.104
Bris07-rev6	H156Q/A196T/I202V	36.0895
Bris07-rev6	H156Q/A196T/I202V/R222W	3.62015
Bris07-rev6	H156Q/A196T/R222W	10.8254
Bris07-rev6	H156Q/F159Y	144.586
Bris07-rev6	H156Q/F159Y/A196T	3105.45
Bris07-rev6	H156Q/F159Y/A196T/I202V	539.676
Bris07-rev6	H156Q/F159Y/A196T/I202V/R222W	16.327
Bris07-rev6	H156Q/F159Y/A196T/R222W	128.08
Bris07-rev6	H156Q/F159Y/I192T	19.6109
Bris07-rev6	H156Q/F159Y/I192T/A196T	1139.82
Bris07-rev6	H156Q/F159Y/I192T/A196T/I202V	396.275
Bris07-rev6	H156Q/F159Y/I192T/A196T/I202V/R222W	15.8624
Bris07-rev6	H156Q/F159Y/I192T/A196T/R222W	122.878
Bris07-rev6	H156Q/F159Y/I192T/I202V	8.0072
Bris07-rev6	H156Q/F159Y/I192T/I202V/R222W	4.59773
Bris07-rev6	H156Q/F159Y/I192T/R222W	1.96833
Bris07-rev6	H156Q/F159Y/I202V	19.9493
Bris07-rev6	H156Q/F159Y/I202V/R222W	2.80414
Bris07-rev6	H156Q/F159Y/K160R	180.585
Bris07-rev6	H156Q/F159Y/K160R/A196T	10235.1
Bris07-rev6	H156Q/F159Y/K160R/A196T/I202V	1069.13
Bris07-rev6	H156Q/F159Y/K160R/A196T/I202V/R222W	38.3927
Bris07-rev6	H156Q/F159Y/K160R/A196T/R222W	305.703
Bris07-rev6	H156Q/F159Y/K160R/I192T	70.7995
Bris07-rev6	H156Q/F159Y/K160R/I192T/A196T	3162
Bris07-rev6	H156Q/F159Y/K160R/I192T/A196T/I202V	592.816
Bris07-rev6	H156Q/F159Y/K160R/I192T/A196T/I202V/R222W	22.9714
Bris07-rev6	H156Q/F159Y/K160R/I192T/A196T/R222W	66.9578
Bris07-rev6	H156Q/F159Y/K160R/I192T/I202V	16.6161
Bris07-rev6	H156Q/F159Y/K160R/I192T/I202V/R222W	8.81638
Bris07-rev6	H156Q/F159Y/K160R/I192T/R222W	4.41823
Bris07-rev6	H156Q/F159Y/K160R/I202V	25.7536
Bris07-rev6	H156Q/F159Y/K160R/I202V/R222W	2.9165
Bris07-rev6	H156Q/F159Y/K160R/N189S	120.363
Bris07-rev6	H156Q/F159Y/K160R/N189S/A196T	4926.99
Bris07-rev6	H156Q/F159Y/K160R/N189S/A196T/I202V	687.808
Bris07-rev6	H156Q/F159Y/K160R/N189S/A196T/I202V/R222W	19.4046
Bris07-rev6	H156Q/F159Y/K160R/N189S/A196T/R222W	130.43
Bris07-rev6	H156Q/F159Y/K160R/N189S/I192T	51.3673
Bris07-rev6	H156Q/F159Y/K160R/N189S/I192T/A196T	2234.51
Bris07-rev6	H156Q/F159Y/K160R/N189S/I192T/A196T/I202V	432.51
Bris07-rev6	H156Q/F159Y/K160R/N189S/I192T/A196T/I202V/R222W	17.223
Bris07-rev6	H156Q/F159Y/K160R/N189S/I192T/A196T/R222W	52.1777
Bris07-rev6	H156Q/F159Y/K160R/N189S/I192T/I202V	28.8198
Bris07-rev6	H156Q/F159Y/K160R/N189S/I192T/I202V/R222W	0.926285
Bris07-rev6	H156Q/F159Y/K160R/N189S/I192T/R222W	7.10877
Bris07-rev6	H156Q/F159Y/K160R/N189S/I202V	22.597
Bris07-rev6	H156Q/F159Y/K160R/N189S/I202V/R222W	4.50959
Bris07-rev6	H156Q/F159Y/K160R/N189S/R222W	4.54136
Bris07-rev6	H156Q/F159Y/K160R/R222W	13.5754
Bris07-rev6	H156Q/F159Y/N189S	61.2182
Bris07-rev6	H156Q/F159Y/N189S/A196T	2360.04
Bris07-rev6	H156Q/F159Y/N189S/A196T/I202V	346.729
Bris07-rev6	H156Q/F159Y/N189S/A196T/I202V/R222W	23.2805
Bris07-rev6	H156Q/F159Y/N189S/A196T/R222W	71.9513
Bris07-rev6	H156Q/F159Y/N189S/I192T	36.6436
Bris07-rev6	H156Q/F159Y/N189S/I192T/A196T	1107.7
Bris07-rev6	H156Q/F159Y/N189S/I192T/A196T/I202V	136.309
Bris07-rev6	H156Q/F159Y/N189S/I192T/A196T/I202V/R222W	4.36563
Bris07-rev6	H156Q/F159Y/N189S/I192T/A196T/R222W	26.2261
Bris07-rev6	H156Q/F159Y/N189S/I192T/I202V	432.213
Bris07-rev6	H156Q/F159Y/N189S/I192T/I202V/R222W	7.4961
Bris07-rev6	H156Q/F159Y/N189S/I192T/R222W	3.78808
Bris07-rev6	H156Q/F159Y/N189S/I202V	13.0847
Bris07-rev6	H156Q/F159Y/N189S/I202V/R222W	2.33126
Bris07-rev6	H156Q/F159Y/N189S/R222W	5.60185
Bris07-rev6	H156Q/F159Y/R222W	3.43819
Bris07-rev6	H156Q/I192T	12.4189
Bris07-rev6	H156Q/I192T/A196T	98.2395
Bris07-rev6	H156Q/I192T/A196T/I202V	34.1284
Bris07-rev6	H156Q/I192T/A196T/I202V/R222W	2.83528
Bris07-rev6	H156Q/I192T/A196T/R222W	6.93832
Bris07-rev6	H156Q/I192T/I202V	5.46674
Bris07-rev6	H156Q/I192T/I202V/R222W	5.41618
Bris07-rev6	H156Q/I192T/R222W	4.64703
Bris07-rev6	H156Q/I202V	5.95033
Bris07-rev6	H156Q/I202V/R222W	1.49937
Bris07-rev6	H156Q/K160R	7.52876
Bris07-rev6	H156Q/K160R/A196T	292.277
Bris07-rev6	H156Q/K160R/A196T/I202V	160.917
Bris07-rev6	H156Q/K160R/A196T/I202V/R222W	5.41033
Bris07-rev6	H156Q/K160R/A196T/R222W	14.5557
Bris07-rev6	H156Q/K160R/I192T	42.4756
Bris07-rev6	H156Q/K160R/I192T/A196T	170.391
Bris07-rev6	H156Q/K160R/I192T/A196T/I202V	45.6048
Bris07-rev6	H156Q/K160R/I192T/A196T/I202V/R222W	6.33971
Bris07-rev6	H156Q/K160R/I192T/A196T/R222W	7.75664
Bris07-rev6	H156Q/K160R/I192T/I202V	9.75877
Bris07-rev6	H156Q/K160R/I192T/I202V/R222W	1.70405
Bris07-rev6	H156Q/K160R/I192T/R222W	29.9746
Bris07-rev6	H156Q/K160R/I202V	4.58147
Bris07-rev6	H156Q/K160R/I202V/R222W	2.88294
Bris07-rev6	H156Q/K160R/N189S	9.26007
Bris07-rev6	H156Q/K160R/N189S/A196T	313.7
Bris07-rev6	H156Q/K160R/N189S/A196T/I202V	32.6162
Bris07-rev6	H156Q/K160R/N189S/A196T/I202V/R222W	13.0277
Bris07-rev6	H156Q/K160R/N189S/A196T/R222W	13.1056
Bris07-rev6	H156Q/K160R/N189S/I192T	7.1478
Bris07-rev6	H156Q/K160R/N189S/I192T/A196T	99.9746
Bris07-rev6	H156Q/K160R/N189S/I192T/A196T/I202V	43.8598
Bris07-rev6	H156Q/K160R/N189S/I192T/A196T/I202V/R222W	6.12333
Bris07-rev6	H156Q/K160R/N189S/I192T/A196T/R222W	4.14276
Bris07-rev6	H156Q/K160R/N189S/I192T/I202V	5.36507
Bris07-rev6	H156Q/K160R/N189S/I192T/I202V/R222W	1.21098
Bris07-rev6	H156Q/K160R/N189S/I192T/R222W	3.03259
Bris07-rev6	H156Q/K160R/N189S/I202V	5.04736
Bris07-rev6	H156Q/K160R/N189S/I202V/R222W	0.727124
Bris07-rev6	H156Q/K160R/N189S/R222W	4.03997
Bris07-rev6	H156Q/K160R/R222W	1.43416
Bris07-rev6	H156Q/N189S	11.5275
Bris07-rev6	H156Q/N189S/A196T	149.178
Bris07-rev6	H156Q/N189S/A196T/I202V	25.7319
Bris07-rev6	H156Q/N189S/A196T/I202V/R222W	2.41361
Bris07-rev6	H156Q/N189S/A196T/R222W	5.96156
Bris07-rev6	H156Q/N189S/I192T	8.10011
Bris07-rev6	H156Q/N189S/I192T/A196T	87.1216
Bris07-rev6	H156Q/N189S/I192T/A196T/I202V	19.418
Bris07-rev6	H156Q/N189S/I192T/A196T/I202V/R222W	2.20041
Bris07-rev6	H156Q/N189S/I192T/A196T/R222W	3.92585
Bris07-rev6	H156Q/N189S/I192T/I202V	4.09662
Bris07-rev6	H156Q/N189S/I192T/I202V/R222W	0.714758
Bris07-rev6	H156Q/N189S/I192T/R222W	1.21404
Bris07-rev6	H156Q/N189S/I202V	5.00931
Bris07-rev6	H156Q/N189S/I202V/R222W	1.72946
Bris07-rev6	H156Q/N189S/R222W	1.34906
Bris07-rev6	H156Q/R222W	1.86583
Bris07-rev6	I192T	3.04549
Bris07-rev6	I192T/A196T	12.5152
Bris07-rev6	I192T/A196T/I202V	7.59325
Bris07-rev6	I192T/A196T/I202V/R222W	0.776791
Bris07-rev6	I192T/A196T/R222W	1.27716
Bris07-rev6	I192T/I202V	1.82452
Bris07-rev6	I192T/I202V/R222W	2.61485
Bris07-rev6	I192T/R222W	1.24926
Bris07-rev6	I202V	2.23252
Bris07-rev6	I202V/R222W	1.3302
Bris07-rev6	K160R	4.65294
Bris07-rev6	K160R/A196T	42.5085
Bris07-rev6	K160R/A196T/I202V	79.0508
Bris07-rev6	K160R/A196T/I202V/R222W	3.82557
Bris07-rev6	K160R/A196T/R222W	2.92837
Bris07-rev6	K160R/I192T	2.14485
Bris07-rev6	K160R/I192T/A196T	15.806
Bris07-rev6	K160R/I192T/A196T/I202V	7.65638
Bris07-rev6	K160R/I192T/A196T/I202V/R222W	1.37848
Bris07-rev6	K160R/I192T/A196T/R222W	8.12115
Bris07-rev6	K160R/I192T/I202V	1.17295
Bris07-rev6	K160R/I192T/I202V/R222W	3.32946
Bris07-rev6	K160R/I192T/R222W	1.52921
Bris07-rev6	K160R/I202V	0.936946
Bris07-rev6	K160R/I202V/R222W	5.84806
Bris07-rev6	K160R/N189S	2.88426
Bris07-rev6	K160R/N189S/A196T	17.5658
Bris07-rev6	K160R/N189S/A196T/I202V	10.8725
Bris07-rev6	K160R/N189S/A196T/I202V/R222W	1.67917
Bris07-rev6	K160R/N189S/A196T/R222W	1.67136
Bris07-rev6	K160R/N189S/I192T	6.88082
Bris07-rev6	K160R/N189S/I192T/A196T	15.029
Bris07-rev6	K160R/N189S/I192T/A196T/I202V	8.86303
Bris07-rev6	K160R/N189S/I192T/A196T/I202V/R222W	1.29474
Bris07-rev6	K160R/N189S/I192T/A196T/R222W	1.51155
Bris07-rev6	K160R/N189S/I192T/I202V	2.50352
Bris07-rev6	K160R/N189S/I192T/I202V/R222W	0.750496
Bris07-rev6	K160R/N189S/I192T/R222W	1.81966
Bris07-rev6	K160R/N189S/I202V	3.00064
Bris07-rev6	K160R/N189S/I202V/R222W	3.19127
Bris07-rev6	K160R/N189S/R222W	0.758624
Bris07-rev6	K160R/R222W	0.974046
Bris07-rev6	N189S	1.64815
Bris07-rev6	N189S/A196T	13.8109
Bris07-rev6	N189S/A196T/I202V	41.1683
Bris07-rev6	N189S/A196T/I202V/R222W	0.912259
Bris07-rev6	N189S/A196T/R222W	2.85018
Bris07-rev6	N189S/I192T	2.80536
Bris07-rev6	N189S/I192T/A196T	14.0166
Bris07-rev6	N189S/I192T/A196T/I202V	10.9939
Bris07-rev6	N189S/I192T/A196T/I202V/R222W	2.12168
Bris07-rev6	N189S/I192T/A196T/R222W	5.61869
Bris07-rev6	N189S/I192T/I202V	2.38209
Bris07-rev6	N189S/I192T/I202V/R222W	3.62985
Bris07-rev6	N189S/I192T/R222W	1.38249
Bris07-rev6	N189S/I202V	1.07214
Bris07-rev6	N189S/I202V/R222W	0.72488
Bris07-rev6	N189S/R222W	1.68322
Bris07-rev6	R222W	0.792841
Bris07-rev6	T155H	0.85771
Bris07-rev6	T155H/A196T	2.76025
Bris07-rev6	T155H/A196T/I202V	3.76538
Bris07-rev6	T155H/A196T/I202V/R222W	0.566412
Bris07-rev6	T155H/A196T/R222W	1.41078
Bris07-rev6	T155H/F159Y	1.92284
Bris07-rev6	T155H/F159Y/A196T	2.56131
Bris07-rev6	T155H/F159Y/A196T/I202V	2.66954
Bris07-rev6	T155H/F159Y/A196T/I202V/R222W	1.67689
Bris07-rev6	T155H/F159Y/A196T/R222W	1.16846
Bris07-rev6	T155H/F159Y/I192T	2.83971
Bris07-rev6	T155H/F159Y/I192T/A196T	2.72757
Bris07-rev6	T155H/F159Y/I192T/A196T/I202V	1.49954
Bris07-rev6	T155H/F159Y/I192T/A196T/I202V/R222W	1.42251
Bris07-rev6	T155H/F159Y/I192T/A196T/R222W	2.72476
Bris07-rev6	T155H/F159Y/I192T/I202V	3.95046
Bris07-rev6	T155H/F159Y/I192T/I202V/R222W	2.83971
Bris07-rev6	T155H/F159Y/I192T/R222W	5.52997
Bris07-rev6	T155H/F159Y/I202V	1.42867
Bris07-rev6	T155H/F159Y/I202V/R222W	0.928305
Bris07-rev6	T155H/F159Y/K160R	1.2578
Bris07-rev6	T155H/F159Y/K160R/A196T	1.88197
Bris07-rev6	T155H/F159Y/K160R/A196T/I202V	1.90419
Bris07-rev6	T155H/F159Y/K160R/A196T/I202V/R222W	3.35516
Bris07-rev6	T155H/F159Y/K160R/A196T/R222W	1.09447
Bris07-rev6	T155H/F159Y/K160R/I192T	2.12262
Bris07-rev6	T155H/F159Y/K160R/I192T/A196T	1.76587
Bris07-rev6	T155H/F159Y/K160R/I192T/A196T/I202V	2.9085
Bris07-rev6	T155H/F159Y/K160R/I192T/A196T/I202V/R222W	0.851214
Bris07-rev6	T155H/F159Y/K160R/I192T/A196T/R222W	1.66568
Bris07-rev6	T155H/F159Y/K160R/I192T/I202V	1.33634
Bris07-rev6	T155H/F159Y/K160R/I192T/I202V/R222W	1.84494
Bris07-rev6	T155H/F159Y/K160R/I192T/R222W	2.50165
Bris07-rev6	T155H/F159Y/K160R/I202V	0.696401
Bris07-rev6	T155H/F159Y/K160R/I202V/R222W	0.761373
Bris07-rev6	T155H/F159Y/K160R/N189S	2.08414
Bris07-rev6	T155H/F159Y/K160R/N189S/A196T	3.65999
Bris07-rev6	T155H/F159Y/K160R/N189S/A196T/I202V	1.13811
Bris07-rev6	T155H/F159Y/K160R/N189S/A196T/I202V/R222W	0.976764
Bris07-rev6	T155H/F159Y/K160R/N189S/A196T/R222W	1.55486
Bris07-rev6	T155H/F159Y/K160R/N189S/I192T	2.60957
Bris07-rev6	T155H/F159Y/K160R/N189S/I192T/A196T	1.26781
Bris07-rev6	T155H/F159Y/K160R/N189S/I192T/A196T/I202V	1.44802
Bris07-rev6	T155H/F159Y/K160R/N189S/I192T/A196T/I202V/R222W	1.01233
Bris07-rev6	T155H/F159Y/K160R/N189S/I192T/A196T/R222W	1.57323
Bris07-rev6	T155H/F159Y/K160R/N189S/I192T/I202V	2.12886
Bris07-rev6	T155H/F159Y/K160R/N189S/I192T/I202V/R222W	1.75116
Bris07-rev6	T155H/F159Y/K160R/N189S/I192T/R222W	1.92788
Bris07-rev6	T155H/F159Y/K160R/N189S/I202V	1.13256
Bris07-rev6	T155H/F159Y/K160R/N189S/I202V/R222W	0.781185
Bris07-rev6	T155H/F159Y/K160R/N189S/R222W	1.16268
Bris07-rev6	T155H/F159Y/K160R/R222W	1.82894
Bris07-rev6	T155H/F159Y/N189S	1.52275
Bris07-rev6	T155H/F159Y/N189S/A196T	1.49289
Bris07-rev6	T155H/F159Y/N189S/A196T/I202V	1.88465
Bris07-rev6	T155H/F159Y/N189S/A196T/I202V/R222W	1.06669
Bris07-rev6	T155H/F159Y/N189S/A196T/R222W	2.77778
Bris07-rev6	T155H/F159Y/N189S/I192T	2.10139
Bris07-rev6	T155H/F159Y/N189S/I192T/A196T	4.01736
Bris07-rev6	T155H/F159Y/N189S/I192T/A196T/I202V	5.48813
Bris07-rev6	T155H/F159Y/N189S/I192T/A196T/I202V/R222W	1.16929
Bris07-rev6	T155H/F159Y/N189S/I192T/A196T/R222W	1.48037
Bris07-rev6	T155H/F159Y/N189S/I192T/I202V	4.94444
Bris07-rev6	T155H/F159Y/N189S/I192T/I202V/R222W	2.30256
Bris07-rev6	T155H/F159Y/N189S/I192T/R222W	7.24617
Bris07-rev6	T155H/F159Y/N189S/I202V	1.43589
Bris07-rev6	T155H/F159Y/N189S/I202V/R222W	1.50246
Bris07-rev6	T155H/F159Y/N189S/R222W	1.52275
Bris07-rev6	T155H/F159Y/R222W	2.16638
Bris07-rev6	T155H/H156Q	0.950855
Bris07-rev6	T155H/H156Q/A196T	7.58148
Bris07-rev6	T155H/H156Q/A196T/I202V	2.67218
Bris07-rev6	T155H/H156Q/A196T/I202V/R222W	0.787484
Bris07-rev6	T155H/H156Q/A196T/R222W	0.704671
Bris07-rev6	T155H/H156Q/F159Y	7.20514
Bris07-rev6	T155H/H156Q/F159Y/A196T	1990.83
Bris07-rev6	T155H/H156Q/F159Y/A196T/I202V	25.2288
Bris07-rev6	T155H/H156Q/F159Y/A196T/I202V/R222W	2.65999
Bris07-rev6	T155H/H156Q/F159Y/A196T/R222W	53.8867
Bris07-rev6	T155H/H156Q/F159Y/I192T	3.21068
Bris07-rev6	T155H/H156Q/F159Y/I192T/A196T	74.4836
Bris07-rev6	T155H/H156Q/F159Y/I192T/A196T/I202V	13.6566
Bris07-rev6	T155H/H156Q/F159Y/I192T/A196T/I202V/R222W	1.41431
Bris07-rev6	T155H/H156Q/F159Y/I192T/A196T/R222W	6.44171
Bris07-rev6	T155H/H156Q/F159Y/I192T/I202V	2.36168
Bris07-rev6	T155H/H156Q/F159Y/I192T/I202V/R222W	1.22174
Bris07-rev6	T155H/H156Q/F159Y/I192T/R222W	2.1351
Bris07-rev6	T155H/H156Q/F159Y/I202V	3.10754
Bris07-rev6	T155H/H156Q/F159Y/I202V/R222W	0.525347
Bris07-rev6	T155H/H156Q/F159Y/K160R	4.25296
Bris07-rev6	T155H/H156Q/F159Y/K160R/A196T	211.493
Bris07-rev6	T155H/H156Q/F159Y/K160R/A196T/I202V	56.2862
Bris07-rev6	T155H/H156Q/F159Y/K160R/A196T/I202V/R222W	3.22153
Bris07-rev6	T155H/H156Q/F159Y/K160R/A196T/R222W	13.0986
Bris07-rev6	T155H/H156Q/F159Y/K160R/I192T	2.01227
Bris07-rev6	T155H/H156Q/F159Y/K160R/I192T/A196T	94.625
Bris07-rev6	T155H/H156Q/F159Y/K160R/I192T/A196T/I202V	17.4894
Bris07-rev6	T155H/H156Q/F159Y/K160R/I192T/A196T/I202V/R222W	2.32588
Bris07-rev6	T155H/H156Q/F159Y/K160R/I192T/A196T/R222W	6.23868
Bris07-rev6	T155H/H156Q/F159Y/K160R/I192T/I202V	0.717002
Bris07-rev6	T155H/H156Q/F159Y/K160R/I192T/I202V/R222W	0.902271
Bris07-rev6	T155H/H156Q/F159Y/K160R/I192T/R222W	0.982682
Bris07-rev6	T155H/H156Q/F159Y/K160R/I202V	7.15562
Bris07-rev6	T155H/H156Q/F159Y/K160R/I202V/R222W	1.59058
Bris07-rev6	T155H/H156Q/F159Y/K160R/N189S	4.79902
Bris07-rev6	T155H/H156Q/F159Y/K160R/N189S/A196T	281.408
Bris07-rev6	T155H/H156Q/F159Y/K160R/N189S/A196T/I202V	193.514
Bris07-rev6	T155H/H156Q/F159Y/K160R/N189S/A196T/I202V/R222W	5.87907
Bris07-rev6	T155H/H156Q/F159Y/K160R/N189S/A196T/R222W	11.8645
Bris07-rev6	T155H/H156Q/F159Y/K160R/N189S/I192T	1.96136
Bris07-rev6	T155H/H156Q/F159Y/K160R/N189S/I192T/A196T	78.3868
Bris07-rev6	T155H/H156Q/F159Y/K160R/N189S/I192T/A196T/I202V	17.5587
Bris07-rev6	T155H/H156Q/F159Y/K160R/N189S/I192T/A196T/I202V/R222W	4.34054
Bris07-rev6	T155H/H156Q/F159Y/K160R/N189S/I192T/A196T/R222W	2.43657
Bris07-rev6	T155H/H156Q/F159Y/K160R/N189S/I192T/I202V	2.32536
Bris07-rev6	T155H/H156Q/F159Y/K160R/N189S/I192T/I202V/R222W	0.691246
Bris07-rev6	T155H/H156Q/F159Y/K160R/N189S/I192T/R222W	1.87548
Bris07-rev6	T155H/H156Q/F159Y/K160R/N189S/I202V	0.942425
Bris07-rev6	T155H/H156Q/F159Y/K160R/N189S/I202V/R222W	0.463883
Bris07-rev6	T155H/H156Q/F159Y/K160R/N189S/R222W	0.909513
Bris07-rev6	T155H/H156Q/F159Y/K160R/R222W	0.853505
Bris07-rev6	T155H/H156Q/F159Y/N189S	3.69465
Bris07-rev6	T155H/H156Q/F159Y/N189S/A196T	74.2018
Bris07-rev6	T155H/H156Q/F159Y/N189S/A196T/I202V	18.9356
Bris07-rev6	T155H/H156Q/F159Y/N189S/A196T/I202V/R222W	1.57544
Bris07-rev6	T155H/H156Q/F159Y/N189S/A196T/R222W	2.38335
Bris07-rev6	T155H/H156Q/F159Y/N189S/I192T	2.15947
Bris07-rev6	T155H/H156Q/F159Y/N189S/I192T/A196T	24.7831
Bris07-rev6	T155H/H156Q/F159Y/N189S/I192T/A196T/I202V	9.76396
Bris07-rev6	T155H/H156Q/F159Y/N189S/I192T/A196T/I202V/R222W	1.91378
Bris07-rev6	T155H/H156Q/F159Y/N189S/I192T/A196T/R222W	2.69116
Bris07-rev6	T155H/H156Q/F159Y/N189S/I192T/I202V	3.64265
Bris07-rev6	T155H/H156Q/F159Y/N189S/I192T/I202V/R222W	2.21199
Bris07-rev6	T155H/H156Q/F159Y/N189S/I192T/R222W	3.14449
Bris07-rev6	T155H/H156Q/F159Y/N189S/I202V	1.23611
Bris07-rev6	T155H/H156Q/F159Y/N189S/I202V/R222W	0.582102
Bris07-rev6	T155H/H156Q/F159Y/N189S/R222W	1.58107
Bris07-rev6	T155H/H156Q/F159Y/R222W	0.691246
Bris07-rev6	T155H/H156Q/I192T	12.6801
Bris07-rev6	T155H/H156Q/I192T/A196T	23.9175
Bris07-rev6	T155H/H156Q/I192T/A196T/I202V	2.10584
Bris07-rev6	T155H/H156Q/I192T/A196T/I202V/R222W	1.14032
Bris07-rev6	T155H/H156Q/I192T/A196T/R222W	0.953789
Bris07-rev6	T155H/H156Q/I192T/I202V	1.92448
Bris07-rev6	T155H/H156Q/I192T/I202V/R222W	0.820855
Bris07-rev6	T155H/H156Q/I192T/R222W	1.80662
Bris07-rev6	T155H/H156Q/I202V	1.71154
Bris07-rev6	T155H/H156Q/I202V/R222W	0.453025
Bris07-rev6	T155H/H156Q/K160R	1.51361
Bris07-rev6	T155H/H156Q/K160R/A196T	10.6095
Bris07-rev6	T155H/H156Q/K160R/A196T/I202V	5.24331
Bris07-rev6	T155H/H156Q/K160R/A196T/I202V/R222W	1.13665
Bris07-rev6	T155H/H156Q/K160R/A196T/R222W	8.85612
Bris07-rev6	T155H/H156Q/K160R/I192T	0.837474
Bris07-rev6	T155H/H156Q/K160R/I192T/A196T	6.86206
Bris07-rev6	T155H/H156Q/K160R/I192T/A196T/I202V	3.3375
Bris07-rev6	T155H/H156Q/K160R/I192T/A196T/I202V/R222W	0.506603
Bris07-rev6	T155H/H156Q/K160R/I192T/A196T/R222W	1.27808
Bris07-rev6	T155H/H156Q/K160R/I192T/I202V	0.688144
Bris07-rev6	T155H/H156Q/K160R/I192T/I202V/R222W	1.05855
Bris07-rev6	T155H/H156Q/K160R/I192T/R222W	2.30127
Bris07-rev6	T155H/H156Q/K160R/I202V	0.699686
Bris07-rev6	T155H/H156Q/K160R/I202V/R222W	1.17725
Bris07-rev6	T155H/H156Q/K160R/N189S	0.777778
Bris07-rev6	T155H/H156Q/K160R/N189S/A196T	9.80827
Bris07-rev6	T155H/H156Q/K160R/N189S/A196T/I202V	4.52
Bris07-rev6	T155H/H156Q/K160R/N189S/A196T/I202V/R222W	0.897071
Bris07-rev6	T155H/H156Q/K160R/N189S/A196T/R222W	1.3675
Bris07-rev6	T155H/H156Q/K160R/N189S/I192T	0.889289
Bris07-rev6	T155H/H156Q/K160R/N189S/I192T/A196T	7.05682
Bris07-rev6	T155H/H156Q/K160R/N189S/I192T/A196T/I202V	3.05687
Bris07-rev6	T155H/H156Q/K160R/N189S/I192T/A196T/I202V/R222W	0.691853
Bris07-rev6	T155H/H156Q/K160R/N189S/I192T/A196T/R222W	0.510991
Bris07-rev6	T155H/H156Q/K160R/N189S/I192T/I202V	0.960387
Bris07-rev6	T155H/H156Q/K160R/N189S/I192T/I202V/R222W	0.7117
Bris07-rev6	T155H/H156Q/K160R/N189S/I192T/R222W	0.913647
Bris07-rev6	T155H/H156Q/K160R/N189S/I202V	0.43309
Bris07-rev6	T155H/H156Q/K160R/N189S/I202V/R222W	0.306325
Bris07-rev6	T155H/H156Q/K160R/N189S/R222W	0.739554
Bris07-rev6	T155H/H156Q/K160R/R222W	0.630389
Bris07-rev6	T155H/H156Q/N189S	1.17574
Bris07-rev6	T155H/H156Q/N189S/A196T	4.77865
Bris07-rev6	T155H/H156Q/N189S/A196T/I202V	2.44795
Bris07-rev6	T155H/H156Q/N189S/A196T/I202V/R222W	0.729649
Bris07-rev6	T155H/H156Q/N189S/A196T/R222W	0.984814
Bris07-rev6	T155H/H156Q/N189S/I192T	1.95507
Bris07-rev6	T155H/H156Q/N189S/I192T/A196T	5.21914
Bris07-rev6	T155H/H156Q/N189S/I192T/A196T/I202V	1.76587
Bris07-rev6	T155H/H156Q/N189S/I192T/A196T/I202V/R222W	0.839513
Bris07-rev6	T155H/H156Q/N189S/I192T/A196T/R222W	0.616243
Bris07-rev6	T155H/H156Q/N189S/I192T/I202V	0.860297
Bris07-rev6	T155H/H156Q/N189S/I192T/I202V/R222W	2.01915
Bris07-rev6	T155H/H156Q/N189S/I192T/R222W	1.5869
Bris07-rev6	T155H/H156Q/N189S/I202V	1.75951
Bris07-rev6	T155H/H156Q/N189S/I202V/R222W	1.79468
Bris07-rev6	T155H/H156Q/N189S/R222W	0.541595
Bris07-rev6	T155H/H156Q/R222W	0.641697
Bris07-rev6	T155H/I192T	2.48777
Bris07-rev6	T155H/I192T/A196T	1.5114
Bris07-rev6	T155H/I192T/A196T/I202V	2.14026
Bris07-rev6	T155H/I192T/A196T/I202V/R222W	0.950855
Bris07-rev6	T155H/I192T/A196T/R222W	1.44976
Bris07-rev6	T155H/I192T/I202V	1.84102
Bris07-rev6	T155H/I192T/I202V/R222W	9.06481
Bris07-rev6	T155H/I192T/R222W	1.57999
Bris07-rev6	T155H/I202V	1.21498
Bris07-rev6	T155H/I202V/R222W	1.12374
Bris07-rev6	T155H/K160R	1.93283
Bris07-rev6	T155H/K160R/A196T	2.31272
Bris07-rev6	T155H/K160R/A196T/I202V	3.16328
Bris07-rev6	T155H/K160R/A196T/I202V/R222W	0.515046
Bris07-rev6	T155H/K160R/A196T/R222W	3.78105
Bris07-rev6	T155H/K160R/I192T	1.91645
Bris07-rev6	T155H/K160R/I192T/A196T	1.19503
Bris07-rev6	T155H/K160R/I192T/A196T/I202V	4.71323
Bris07-rev6	T155H/K160R/I192T/A196T/I202V/R222W	2.00193
Bris07-rev6	T155H/K160R/I192T/A196T/R222W	2.25639
Bris07-rev6	T155H/K160R/I192T/I202V	1.41689
Bris07-rev6	T155H/K160R/I192T/I202V/R222W	2.45637
Bris07-rev6	T155H/K160R/I192T/R222W	1.39165
Bris07-rev6	T155H/K160R/I202V	0.511847
Bris07-rev6	T155H/K160R/I202V/R222W	0.575723
Bris07-rev6	T155H/K160R/N189S	1.1537
Bris07-rev6	T155H/K160R/N189S/A196T	1.80894
Bris07-rev6	T155H/K160R/N189S/A196T/I202V	1.97031
Bris07-rev6	T155H/K160R/N189S/A196T/I202V/R222W	0.497429
Bris07-rev6	T155H/K160R/N189S/A196T/R222W	0.80513
Bris07-rev6	T155H/K160R/N189S/I192T	2.77885
Bris07-rev6	T155H/K160R/N189S/I192T/A196T	3.23651
Bris07-rev6	T155H/K160R/N189S/I192T/A196T/I202V	0.94805
Bris07-rev6	T155H/K160R/N189S/I192T/A196T/I202V/R222W	0.722127
Bris07-rev6	T155H/K160R/N189S/I192T/A196T/R222W	0.755895
Bris07-rev6	T155H/K160R/N189S/I192T/I202V	1.25176
Bris07-rev6	T155H/K160R/N189S/I192T/I202V/R222W	1.36454
Bris07-rev6	T155H/K160R/N189S/I192T/R222W	1.81154
Bris07-rev6	T155H/K160R/N189S/I202V	0.905321
Bris07-rev6	T155H/K160R/N189S/I202V/R222W	0.796268
Bris07-rev6	T155H/K160R/N189S/R222W	0.636785
Bris07-rev6	T155H/K160R/R222W	1.75025
Bris07-rev6	T155H/N189S	1.23611
Bris07-rev6	T155H/N189S/A196T	1.05793
Bris07-rev6	T155H/N189S/A196T/I202V	1.32853
Bris07-rev6	T155H/N189S/A196T/I202V/R222W	1.22819
Bris07-rev6	T155H/N189S/A196T/R222W	1.00066
Bris07-rev6	T155H/N189S/I192T	1.73669
Bris07-rev6	T155H/N189S/I192T/A196T	2.17256
Bris07-rev6	T155H/N189S/I192T/A196T/I202V	1.58616
Bris07-rev6	T155H/N189S/I192T/A196T/I202V/R222W	1.23611
Bris07-rev6	T155H/N189S/I192T/A196T/R222W	1.03517
Bris07-rev6	T155H/N189S/I192T/I202V	1.18723
Bris07-rev6	T155H/N189S/I192T/I202V/R222W	1.87624
Bris07-rev6	T155H/N189S/I192T/R222W	1.91035
Bris07-rev6	T155H/N189S/I202V	0.846651
Bris07-rev6	T155H/N189S/I202V/R222W	0.882937
Bris07-rev6	T155H/N189S/R222W	1.25832
Bris07-rev6	T155H/R222W	1.61645
Bris07-rev6	WT	1
HK68	225_	0.0489015
HK68	225_/226_	0.0869431
HK68	225_/226_/228A	0.0255965
HK68	225_/226_/228E	0.0265376
HK68	225_/226_/228G	0.0275393
HK68	225_/226_/228L	0.0571006
HK68	225_/226_/228R	0.0357045
HK68	225_/226_/228T	0.0438447
HK68	225_/226_/228V	0.0183569
HK68	225_/226_/228W	0.0916821
HK68	225_/226A	0.0489423
HK68	225_/226A/228_	0.0237637
HK68	225_/226A/228A	0.0457475
HK68	225_/226A/228C	0.0168534
HK68	225_/226A/228D	0.0225344
HK68	225_/226A/228E	0.0367022
HK68	225_/226A/228F	0.0129256
HK68	225_/226A/228G	0.053503
HK68	225_/226A/228I	0.0579924
HK68	225_/226A/228K	0.0282677
HK68	225_/226A/228L	0.0338199
HK68	225_/226A/228M	0.0328242
HK68	225_/226A/228P	0.0422364
HK68	225_/226A/228Q	0.0734282
HK68	225_/226A/228R	0.0249913
HK68	225_/226A/228T	0.0168701
HK68	225_/226A/228V	0.0352342
HK68	225_/226A/228W	0.106945
HK68	225_/226C	0.091598
HK68	225_/226C/228A	0.0943211
HK68	225_/226C/228C	0.0426615
HK68	225_/226C/228E	0.0912392
HK68	225_/226C/228G	0.0421608
HK68	225_/226C/228L	0.0375721
HK68	225_/226C/228P	0.0259014
HK68	225_/226C/228R	0.0902904
HK68	225_/226C/228T	0.0304226
HK68	225_/226C/228V	0.0336182
HK68	225_/226C/228W	0.0848423
HK68	225_/226D/228A	0.0438823
HK68	225_/226D/228C	0.0109055
HK68	225_/226D/228E	0.0140027
HK68	225_/226D/228G	0.0776887
HK68	225_/226D/228L	0.0145786
HK68	225_/226D/228Q	0.0226386
HK68	225_/226D/228R	0.0471688
HK68	225_/226D/228T	0.0343868
HK68	225_/226D/228V	0.0859282
HK68	225_/226D/228W	0.108487
HK68	225_/226E	0.034981
HK68	225_/226E/228A	0.117674
HK68	225_/226E/228C	0.0683506
HK68	225_/226E/228D	0.0529625
HK68	225_/226E/228E	0.0418537
HK68	225_/226E/228G	0.0495048
HK68	225_/226E/228L	0.0319484
HK68	225_/226E/228P	0.071837
HK68	225_/226E/228R	0.111419
HK68	225_/226E/228T	0.0317092
HK68	225_/226E/228V	0.0375746
HK68	225_/226E/228W	0.0198791
HK68	225_/226F/228A	0.079515
HK68	225_/226F/228G	0.0779389
HK68	225_/226F/228L	0.0480071
HK68	225_/226F/228R	0.0219049
HK68	225_/226F/228V	0.135579
HK68	225_/226G	0.0391336
HK68	225_/226G/228_	0.0237832
HK68	225_/226G/228A	0.0340613
HK68	225_/226G/228C	0.0379869
HK68	225_/226G/228D	0.0587774
HK68	225_/226G/228E	0.0500736
HK68	225_/226G/228F	0.0295078
HK68	225_/226G/228G	0.0723777
HK68	225_/226G/228H	0.0451669
HK68	225_/226G/228I	0.0266462
HK68	225_/226G/228K	0.0388173
HK68	225_/226G/228L	0.0460119
HK68	225_/226G/228M	0.0212491
HK68	225_/226G/228N	0.0341903
HK68	225_/226G/228P	0.0229856
HK68	225_/226G/228Q	0.0535499
HK68	225_/226G/228R	0.0235306
HK68	225_/226G/228T	0.0325869
HK68	225_/226G/228V	0.0396467
HK68	225_/226G/228W	0.0506531
HK68	225_/226G/228Y	0.0387444
HK68	225_/226H/228A	0.0237648
HK68	225_/226H/228G	0.0868036
HK68	225_/226H/228R	0.0313385
HK68	225_/226H/228V	0.0435458
HK68	225_/226I/228A	0.0201338
HK68	225_/226I/228G	0.0286013
HK68	225_/226I/228R	0.063161
HK68	225_/226I/228V	0.0746701
HK68	225_/226K	0.0157034
HK68	225_/226K/228A	0.0755366
HK68	225_/226K/228G	0.0893431
HK68	225_/226K/228L	0.0784131
HK68	225_/226K/228P	0.0426495
HK68	225_/226K/228R	0.0447534
HK68	225_/226K/228V	0.0243923
HK68	225_/226K/228W	0.0509186
HK68	225_/226M	0.0712905
HK68	225_/226M/228A	0.174018
HK68	225_/226M/228G	0.0641977
HK68	225_/226M/228L	0.0469742
HK68	225_/226M/228P	0.226752
HK68	225_/226M/228R	0.0321373
HK68	225_/226M/228V	0.0430956
HK68	225_/226M/228W	0.14114
HK68	225_/226N/228A	0.0309187
HK68	225_/226N/228G	0.0253935
HK68	225_/226N/228L	0.042523
HK68	225_/226N/228R	0.0782378
HK68	225_/226N/228V	0.0595423
HK68	225_/226P	0.0265093
HK68	225_/226P/228_	0.101862
HK68	225_/226P/228A	0.0432648
HK68	225_/226P/228C	0.0242195
HK68	225_/226P/228D	0.0202833
HK68	225_/226P/228E	0.00762517
HK68	225_/226P/228G	0.0317931
HK68	225_/226P/228I	0.0160986
HK68	225_/226P/228L	0.061892
HK68	225_/226P/228P	0.019152
HK68	225_/226P/228R	0.0208781
HK68	225_/226P/228T	0.0652391
HK68	225_/226P/228V	0.137009
HK68	225_/226P/228W	0.0339611
HK68	225_/226Q	0.0297278
HK68	225_/226Q/228A	0.076479
HK68	225_/226Q/228C	0.120391
HK68	225_/226Q/228D	0.177561
HK68	225_/226Q/228E	0.0324578
HK68	225_/226Q/228G	0.0220426
HK68	225_/226Q/228L	0.0823113
HK68	225_/226Q/228P	0.0453651
HK68	225_/226Q/228R	0.0355135
HK68	225_/226Q/228V	0.0872169
HK68	225_/226Q/228W	0.0692145
HK68	225_/226R	0.0305372
HK68	225_/226R/228_	0.0355467
HK68	225_/226R/228A	0.0684301
HK68	225_/226R/228C	0.205662
HK68	225_/226R/228D	0.0366688
HK68	225_/226R/228E	0.0709619
HK68	225_/226R/228F	0.162008
HK68	225_/226R/228G	0.0503021
HK68	225_/226R/228H	0.253431
HK68	225_/226R/228I	0.0173884
HK68	225_/226R/228K	0.0559727
HK68	225_/226R/228L	0.0477129
HK68	225_/226R/228M	0.0596021
HK68	225_/226R/228N	0.0937638
HK68	225_/226R/228P	0.0269285
HK68	225_/226R/228Q	0.0156463
HK68	225_/226R/228R	0.0591446
HK68	225_/226R/228T	0.0321852
HK68	225_/226R/228V	0.0312064
HK68	225_/226R/228W	0.0404209
HK68	225_/226R/228Y	0.0445089
HK68	225_/226S	0.0661005
HK68	225_/226S/228_	0.0526032
HK68	225_/226S/228A	0.100165
HK68	225_/226S/228C	0.0422489
HK68	225_/226S/228D	0.140282
HK68	225_/226S/228E	0.0231573
HK68	225_/226S/228F	0.048356
HK68	225_/226S/228G	0.0398916
HK68	225_/226S/228K	0.131051
HK68	225_/226S/228L	0.0375399
HK68	225_/226S/228P	0.0704052
HK68	225_/226S/228Q	0.0143062
HK68	225_/226S/228R	0.0686853
HK68	225_/226S/228T	0.0663555
HK68	225_/226S/228V	0.103295
HK68	225_/226S/228W	0.0271607
HK68	225_/226S/228Y	0.0370194
HK68	225_/226T	0.0441411
HK68	225_/226T/228A	0.0533942
HK68	225_/226T/228C	0.138336
HK68	225_/226T/228E	0.0367747
HK68	225_/226T/228G	0.0541593
HK68	225_/226T/228K	0.0455395
HK68	225_/226T/228L	0.030784
HK68	225_/226T/228M	0.0261333
HK68	225_/226T/228P	0.117379
HK68	225_/226T/228R	0.0428612
HK68	225_/226T/228T	0.0237101
HK68	225_/226T/228V	0.102637
HK68	225_/226T/228W	0.0504238
HK68	225_/226V	0.0727263
HK68	225_/226V/228_	0.036166
HK68	225_/226V/228A	0.0977431
HK68	225_/226V/228C	0.0351475
HK68	225_/226V/228D	0.0470181
HK68	225_/226V/228E	0.0266786
HK68	225_/226V/228F	0.0258783
HK68	225_/226V/228G	0.0444056
HK68	225_/226V/228H	0.0381399
HK68	225_/226V/228I	0.0307355
HK68	225_/226V/228K	0.0276063
HK68	225_/226V/228L	0.0568102
HK68	225_/226V/228M	0.0876949
HK68	225_/226V/228N	0.127278
HK68	225_/226V/228P	0.0263683
HK68	225_/226V/228Q	0.0420699
HK68	225_/226V/228R	0.0380778
HK68	225_/226V/228T	0.0718415
HK68	225_/226V/228V	0.0286644
HK68	225_/226V/228W	0.109084
HK68	225_/226W	0.104427
HK68	225_/226W/228_	0.0491332
HK68	225_/226W/228A	0.055621
HK68	225_/226W/228C	0.0354149
HK68	225_/226W/228D	0.0247426
HK68	225_/226W/228E	0.11681
HK68	225_/226W/228G	0.0546995
HK68	225_/226W/228K	0.0180383
HK68	225_/226W/228L	0.0627125
HK68	225_/226W/228P	0.0195962
HK68	225_/226W/228Q	0.0492398
HK68	225_/226W/228R	0.0550704
HK68	225_/226W/228T	0.0311771
HK68	225_/226W/228V	0.0333373
HK68	225_/226W/228W	0.0286478
HK68	225_/226Y	0.0234767
HK68	225_/226Y/228A	0.0250836
HK68	225_/226Y/228G	0.0633478
HK68	225_/226Y/228R	0.100527
HK68	225_/228_	0.0574282
HK68	225_/228A	0.0306879
HK68	225_/228C	0.0473545
HK68	225_/228D	0.0406259
HK68	225_/228E	0.0754548
HK68	225_/228F	0.0153027
HK68	225_/228G	0.0654273
HK68	225_/228H	0.0356909
HK68	225_/228L	0.0511486
HK68	225_/228M	0.0437871
HK68	225_/228P	0.0418265
HK68	225_/228Q	0.025018
HK68	225_/228R	0.0458897
HK68	225_/228T	0.0122091
HK68	225_/228V	0.0813874
HK68	225_/228W	0.121827
HK68	225_/228Y	0.0120024
HK68	225A	1.05949
HK68	225A/226_	0.0492037
HK68	225A/226_/228_	0.0366128
HK68	225A/226_/228A	0.0317748
HK68	225A/226_/228C	0.0351693
HK68	225A/226_/228D	0.0418943
HK68	225A/226_/228E	0.0729101
HK68	225A/226_/228G	0.0404509
HK68	225A/226_/228K	0.064258
HK68	225A/226_/228L	0.0169036
HK68	225A/226_/228M	0.0413766
HK68	225A/226_/228P	0.029265
HK68	225A/226_/228Q	0.0423842
HK68	225A/226_/228R	0.037341
HK68	225A/226_/228T	0.0163155
HK68	225A/226_/228V	0.0185747
HK68	225A/226_/228W	0.0655211
HK68	225A/226_/228Y	0.0735633
HK68	225A/226A	0.527077
HK68	225A/226A/228_	0.0349435
HK68	225A/226A/228A	0.796612
HK68	225A/226A/228C	0.0256199
HK68	225A/226A/228D	0.0325083
HK68	225A/226A/228E	0.0227515
HK68	225A/226A/228F	0.0153365
HK68	225A/226A/228G	0.215105
HK68	225A/226A/228H	0.0401248
HK68	225A/226A/228I	0.0196703
HK68	225A/226A/228K	0.0955856
HK68	225A/226A/228L	0.0103722
HK68	225A/226A/228M	0.0158565
HK68	225A/226A/228N	0.053622
HK68	225A/226A/228P	0.307204
HK68	225A/226A/228Q	0.0849775
HK68	225A/226A/228R	0.093922
HK68	225A/226A/228T	0.10046
HK68	225A/226A/228V	0.0322793
HK68	225A/226A/228W	0.0156773
HK68	225A/226A/228Y	0.0419441
HK68	225A/226C	0.174572
HK68	225A/226C/228_	0.0377796
HK68	225A/226C/228A	0.502872
HK68	225A/226C/228C	0.0175498
HK68	225A/226C/228D	0.0283522
HK68	225A/226C/228E	0.0203948
HK68	225A/226C/228F	0.0476095
HK68	225A/226C/228G	0.283367
HK68	225A/226C/228H	0.022049
HK68	225A/226C/228I	0.0189494
HK68	225A/226C/228K	0.0216603
HK68	225A/226C/228L	0.0177025
HK68	225A/226C/228M	0.0154037
HK68	225A/226C/228N	0.0236598
HK68	225A/226C/228P	0.0290455
HK68	225A/226C/228Q	0.0141688
HK68	225A/226C/228R	0.0154379
HK68	225A/226C/228T	0.062002
HK68	225A/226C/228V	0.0244683
HK68	225A/226C/228W	0.0345113
HK68	225A/226C/228Y	0.0152311
HK68	225A/226D	0.0198395
HK68	225A/226D/228_	0.0460416
HK68	225A/226D/228A	0.0636653
HK68	225A/226D/228C	0.0289985
HK68	225A/226D/228D	0.0555278
HK68	225A/226D/228E	0.0181243
HK68	225A/226D/228F	0.0359421
HK68	225A/226D/228G	0.0335175
HK68	225A/226D/228I	0.0389192
HK68	225A/226D/228K	0.04401
HK68	225A/226D/228L	0.0175518
HK68	225A/226D/228M	0.0265802
HK68	225A/226D/228P	0.0979769
HK68	225A/226D/228Q	0.0419064
HK68	225A/226D/228R	0.137728
HK68	225A/226D/228T	0.0253533
HK68	225A/226D/228V	0.0321389
HK68	225A/226D/228W	0.0277543
HK68	225A/226E	0.0245187
HK68	225A/226E/228_	0.0793523
HK68	225A/226E/228A	0.0728691
HK68	225A/226E/228C	0.0226434
HK68	225A/226E/228D	0.0311085
HK68	225A/226E/228E	0.0330042
HK68	225A/226E/228F	0.00935524
HK68	225A/226E/228G	0.0344443
HK68	225A/226E/228H	0.0189504
HK68	225A/226E/228I	0.0573098
HK68	225A/226E/228K	0.024605
HK68	225A/226E/228L	0.0141908
HK68	225A/226E/228M	0.0320516
HK68	225A/226E/228N	0.0214085
HK68	225A/226E/228P	0.0295547
HK68	225A/226E/228Q	0.0470155
HK68	225A/226E/228R	0.0392317
HK68	225A/226E/228T	0.0492167
HK68	225A/226E/228V	0.0255925
HK68	225A/226E/228W	0.016396
HK68	225A/226E/228Y	0.170528
HK68	225A/226F	2.21382
HK68	225A/226F/228A	1.16325
HK68	225A/226F/228E	0.0231056
HK68	225A/226F/228F	0.0393883
HK68	225A/226F/228G	0.205825
HK68	225A/226F/228L	0.0292344
HK68	225A/226F/228M	0.0283703
HK68	225A/226F/228P	0.20818
HK68	225A/226F/228R	0.0507749
HK68	225A/226F/228T	0.569154
HK68	225A/226F/228V	0.0195761
HK68	225A/226F/228W	0.0237516
HK68	225A/226G	1.01006
HK68	225A/226G/228_	0.0204606
HK68	225A/226G/228A	1.55284
HK68	225A/226G/228C	0.032723
HK68	225A/226G/228D	0.0321363
HK68	225A/226G/228E	0.0296214
HK68	225A/226G/228F	0.14687
HK68	225A/226G/228G	0.819357
HK68	225A/226G/228H	0.0418156
HK68	225A/226G/228I	0.0199306
HK68	225A/226G/228K	0.0609029
HK68	225A/226G/228L	0.0186091
HK68	225A/226G/228M	0.013511
HK68	225A/226G/228N	0.0577229
HK68	225A/226G/228P	0.738278
HK68	225A/226G/228Q	0.0520252
HK68	225A/226G/228R	0.087207
HK68	225A/226G/228T	0.525187
HK68	225A/226G/228V	0.0222725
HK68	225A/226G/228W	0.0405794
HK68	225A/226G/228Y	0.117661
HK68	225A/226H	0.369668
HK68	225A/226H/228A	0.21357
HK68	225A/226H/228C	0.0250423
HK68	225A/226H/228D	0.0433825
HK68	225A/226H/228E	0.04911
HK68	225A/226H/228G	0.0637401
HK68	225A/226H/228L	0.0240122
HK68	225A/226H/228M	0.0142371
HK68	225A/226H/228P	0.30398
HK68	225A/226H/228Q	0.0611029
HK68	225A/226H/228R	0.113408
HK68	225A/226H/228T	1.38182
HK68	225A/226H/228V	0.0385897
HK68	225A/226H/228W	0.0146473
HK68	225A/226I	2.15369
HK68	225A/226I/228A	0.721048
HK68	225A/226I/228C	0.0189112
HK68	225A/226I/228D	0.0356684
HK68	225A/226I/228E	0.10626
HK68	225A/226I/228G	2.04782
HK68	225A/226I/228L	0.014258
HK68	225A/226I/228R	0.0701504
HK68	225A/226I/228V	0.0229551
HK68	225A/226I/228W	0.0259021
HK68	225A/226K	0.0590357
HK68	225A/226K/228_	0.0182108
HK68	225A/226K/228A	0.0102442
HK68	225A/226K/228C	0.00998403
HK68	225A/226K/228D	0.245607
HK68	225A/226K/228E	0.159204
HK68	225A/226K/228G	0.0256211
HK68	225A/226K/228H	0.0339692
HK68	225A/226K/228K	0.0187671
HK68	225A/226K/228L	0.0235636
HK68	225A/226K/228M	0.0241493
HK68	225A/226K/228P	0.517415
HK68	225A/226K/228Q	0.0143062
HK68	225A/226K/228R	0.0118052
HK68	225A/226K/228T	0.221454
HK68	225A/226K/228V	0.0464306
HK68	225A/226K/228W	0.0194426
HK68	225A/226M	0.950424
HK68	225A/226M/228_	0.0306214
HK68	225A/226M/228A	0.193591
HK68	225A/226M/228C	0.0326109
HK68	225A/226M/228D	0.0254109
HK68	225A/226M/228E	0.0194826
HK68	225A/226M/228F	0.0305061
HK68	225A/226M/228G	1.34981
HK68	225A/226M/228H	0.0675448
HK68	225A/226M/228L	0.00740731
HK68	225A/226M/228M	0.0198865
HK68	225A/226M/228P	1.18727
HK68	225A/226M/228Q	0.623547
HK68	225A/226M/228R	0.0719152
HK68	225A/226M/228T	0.103832
HK68	225A/226M/228V	0.13726
HK68	225A/226M/228W	0.016732
HK68	225A/226M/228Y	0.0228203
HK68	225A/226N	0.105049
HK68	225A/226N/228A	1.60761
HK68	225A/226N/228C	0.0221975
HK68	225A/226N/228E	0.0479204
HK68	225A/226N/228G	0.840755
HK68	225A/226N/228L	0.026085
HK68	225A/226N/228P	0.322412
HK68	225A/226N/228Q	0.0591041
HK68	225A/226N/228R	0.161859
HK68	225A/226N/228T	0.0364893
HK68	225A/226N/228V	0.0111782
HK68	225A/226N/228W	0.00954964
HK68	225A/226P	0.37372
HK68	225A/226P/228_	0.0260741
HK68	225A/226P/228A	2.10295
HK68	225A/226P/228C	0.0390893
HK68	225A/226P/228D	0.0254209
HK68	225A/226P/228E	0.019959
HK68	225A/226P/228F	0.0480585
HK68	225A/226P/228G	0.148512
HK68	225A/226P/228H	0.0616894
HK68	225A/226P/228I	0.0202833
HK68	225A/226P/228K	0.0491903
HK68	225A/226P/228L	0.0219349
HK68	225A/226P/228M	0.0292383
HK68	225A/226P/228P	0.0655716
HK68	225A/226P/228Q	0.111778
HK68	225A/226P/228R	0.0822723
HK68	225A/226P/228T	0.24581
HK68	225A/226P/228V	0.0248413
HK68	225A/226P/228W	0.028729
HK68	225A/226Q	0.54186
HK68	225A/226Q/228_	0.0377367
HK68	225A/226Q/228A	0.323452
HK68	225A/226Q/228C	0.0298419
HK68	225A/226Q/228D	0.0480113
HK68	225A/226Q/228E	0.027794
HK68	225A/226Q/228G	0.158655
HK68	225A/226Q/228H	0.0266483
HK68	225A/226Q/228I	0.0108023
HK68	225A/226Q/228K	0.28058
HK68	225A/226Q/228L	0.0206224
HK68	225A/226Q/228M	0.0556882
HK68	225A/226Q/228P	0.66097
HK68	225A/226Q/228Q	0.130421
HK68	225A/226Q/228R	0.287691
HK68	225A/226Q/228T	0.813023
HK68	225A/226Q/228V	0.0606144
HK68	225A/226Q/228W	0.0243394
HK68	225A/226R	0.0296382
HK68	225A/226R/228_	0.0416254
HK68	225A/226R/228A	0.00650909
HK68	225A/226R/228C	0.0176155
HK68	225A/226R/228D	0.0946995
HK68	225A/226R/228E	0.331594
HK68	225A/226R/228F	0.0325901
HK68	225A/226R/228G	0.0129535
HK68	225A/226R/228H	0.098433
HK68	225A/226R/228I	0.0269361
HK68	225A/226R/228K	0.024791
HK68	225A/226R/228L	0.0232593
HK68	225A/226R/228M	0.0284605
HK68	225A/226R/228N	0.0976936
HK68	225A/226R/228P	0.631091
HK68	225A/226R/228Q	0.00431281
HK68	225A/226R/228R	0.018575
HK68	225A/226R/228T	0.050746
HK68	225A/226R/228V	0.0442341
HK68	225A/226R/228W	0.03203
HK68	225A/226R/228Y	0.0400621
HK68	225A/226S	1.1137
HK68	225A/226S/228_	0.0447043
HK68	225A/226S/228A	1.0468
HK68	225A/226S/228C	0.0381349
HK68	225A/226S/228D	0.0543515
HK68	225A/226S/228E	0.0377209
HK68	225A/226S/228F	0.0249333
HK68	225A/226S/228G	0.96469
HK68	225A/226S/228H	0.0276508
HK68	225A/226S/228I	0.0331031
HK68	225A/226S/228K	0.128001
HK68	225A/226S/228L	0.0110947
HK68	225A/226S/228M	0.0189172
HK68	225A/226S/228N	0.116097
HK68	225A/226S/228P	0.347719
HK68	225A/226S/228Q	0.0822241
HK68	225A/226S/228R	0.0768109
HK68	225A/226S/228T	0.526212
HK68	225A/226S/228V	0.0285483
HK68	225A/226S/228W	0.0184068
HK68	225A/226S/228Y	0.0423676
HK68	225A/226T	0.451946
HK68	225A/226T/228_	0.0177677
HK68	225A/226T/228A	1.10498
HK68	225A/226T/228C	0.0339378
HK68	225A/226T/228D	0.0282672
HK68	225A/226T/228E	0.0402473
HK68	225A/226T/228F	0.0308053
HK68	225A/226T/228G	1.12539
HK68	225A/226T/228H	0.0782378
HK68	225A/226T/228I	0.0295924
HK68	225A/226T/228K	0.0300142
HK68	225A/226T/228L	0.0235584
HK68	225A/226T/228M	0.0323446
HK68	225A/226T/228P	0.138884
HK68	225A/226T/228Q	0.0550941
HK68	225A/226T/228R	0.0827234
HK68	225A/226T/228T	0.240808
HK68	225A/226T/228V	0.0391409
HK68	225A/226T/228W	0.0104831
HK68	225A/226T/228Y	0.0718627
HK68	225A/226V	0.448609
HK68	225A/226V/228_	0.0442844
HK68	225A/226V/228A	1.67197
HK68	225A/226V/228C	0.0359544
HK68	225A/226V/228D	0.0229022
HK68	225A/226V/228E	0.0854615
HK68	225A/226V/228F	0.0225287
HK68	225A/226V/228G	0.531716
HK68	225A/226V/228H	0.0243163
HK68	225A/226V/228I	0.0228544
HK68	225A/226V/228K	0.103251
HK68	225A/226V/228L	0.0131408
HK68	225A/226V/228M	0.0128974
HK68	225A/226V/228N	0.154673
HK68	225A/226V/228P	0.185638
HK68	225A/226V/228Q	0.176253
HK68	225A/226V/228R	0.0705165
HK68	225A/226V/228T	0.120138
HK68	225A/226V/228V	0.0949288
HK68	225A/226V/228W	0.0150484
HK68	225A/226V/228Y	0.0185019
HK68	225A/226W	1.82752
HK68	225A/226W/228_	0.0485274
HK68	225A/226W/228A	1.28206
HK68	225A/226W/228C	0.0158672
HK68	225A/226W/228D	0.0139274
HK68	225A/226W/228E	0.0117172
HK68	225A/226W/228F	0.0170932
HK68	225A/226W/228G	0.074398
HK68	225A/226W/228H	0.0370938
HK68	225A/226W/228I	0.0261022
HK68	225A/226W/228K	0.0349696
HK68	225A/226W/228L	0.0127011
HK68	225A/226W/228M	0.0168402
HK68	225A/226W/228N	0.0628309
HK68	225A/226W/228P	0.322455
HK68	225A/226W/228Q	0.205405
HK68	225A/226W/228R	0.043793
HK68	225A/226W/228T	0.40164
HK68	225A/226W/228V	0.0187765
HK68	225A/226W/228W	0.00532858
HK68	225A/226W/228Y	0.0264879
HK68	225A/226Y	0.567722
HK68	225A/226Y/228A	2.78197
HK68	225A/226Y/228C	0.0248197
HK68	225A/226Y/228E	0.110884
HK68	225A/226Y/228G	0.473196
HK68	225A/226Y/228L	0.00751269
HK68	225A/226Y/228P	0.142517
HK68	225A/226Y/228R	0.0229985
HK68	225A/226Y/228T	0.419995
HK68	225A/226Y/228V	0.0324972
HK68	225A/226Y/228W	0.0352611
HK68	225A/228_	0.0236434
HK68	225A/228A	0.423355
HK68	225A/228C	0.036188
HK68	225A/228D	0.0320055
HK68	225A/228E	0.0358802
HK68	225A/228F	0.0342407
HK68	225A/228G	2.95581
HK68	225A/228H	0.0346601
HK68	225A/228I	0.0166787
HK68	225A/228K	0.133841
HK68	225A/228L	0.00936392
HK68	225A/228M	0.0236825
HK68	225A/228N	0.177753
HK68	225A/228P	1.3029
HK68	225A/228Q	0.265656
HK68	225A/228R	0.0782006
HK68	225A/228T	0.109726
HK68	225A/228V	0.0747244
HK68	225A/228W	0.0207176
HK68	225A/228Y	0.0226461
HK68	225C	0.0862505
HK68	225C/226_	0.154569
HK68	225C/226_/228A	0.123128
HK68	225C/226_/228C	0.0130027
HK68	225C/226_/228D	0.0958008
HK68	225C/226_/228E	0.0710218
HK68	225C/226_/228G	0.0277256
HK68	225C/226_/228L	0.0343092
HK68	225C/226_/228R	0.0640973
HK68	225C/226_/228T	0.0184042
HK68	225C/226_/228V	0.0356201
HK68	225C/226_/228W	0.0234616
HK68	225C/226A	0.0475651
HK68	225C/226A/228_	0.0254766
HK68	225C/226A/228A	0.128735
HK68	225C/226A/228C	0.0487082
HK68	225C/226A/228D	0.0229356
HK68	225C/226A/228E	0.0248651
HK68	225C/226A/228F	0.0150489
HK68	225C/226A/228G	0.0722166
HK68	225C/226A/228K	0.00994327
HK68	225C/226A/228L	0.0378112
HK68	225C/226A/228M	0.00897339
HK68	225C/226A/228P	0.0117336
HK68	225C/226A/228R	0.0138558
HK68	225C/226A/228T	0.0539451
HK68	225C/226A/228V	0.00750466
HK68	225C/226A/228W	0.0220958
HK68	225C/226A/228Y	0.0241479
HK68	225C/226C	0.631295
HK68	225C/226C/228A	0.205561
HK68	225C/226C/228C	0.0270357
HK68	225C/226C/228E	0.0469558
HK68	225C/226C/228G	0.368385
HK68	225C/226C/228K	0.0117844
HK68	225C/226C/228L	0.156676
HK68	225C/226C/228P	0.176173
HK68	225C/226C/228Q	0.0327371
HK68	225C/226C/228R	0.054144
HK68	225C/226C/228V	0.0262519
HK68	225C/226C/228W	0.0589422
HK68	225C/226D	0.0258527
HK68	225C/226D/228A	0.0216116
HK68	225C/226D/228C	0.0955336
HK68	225C/226D/228D	0.0236048
HK68	225C/226D/228E	0.022291
HK68	225C/226D/228G	0.0759547
HK68	225C/226D/228L	0.0164148
HK68	225C/226D/228P	0.0124469
HK68	225C/226D/228R	0.0112376
HK68	225C/226D/228T	0.0183207
HK68	225C/226D/228V	0.0114304
HK68	225C/226D/228W	0.0197772
HK68	225C/226E	0.0349109
HK68	225C/226E/228_	0.0499593
HK68	225C/226E/228A	0.0213937
HK68	225C/226E/228C	0.059953
HK68	225C/226E/228D	0.0129024
HK68	225C/226E/228E	0.0253879
HK68	225C/226E/228F	0.0333789
HK68	225C/226E/228G	0.0461844
HK68	225C/226E/228H	0.0123455
HK68	225C/226E/228L	0.00968964
HK68	225C/226E/228P	0.0294624
HK68	225C/226E/228Q	0.0346272
HK68	225C/226E/228R	0.00593607
HK68	225C/226E/228T	0.0197618
HK68	225C/226E/228V	0.0114524
HK68	225C/226E/228W	0.00508345
HK68	225C/226F	0.0539249
HK68	225C/226F/228A	0.024962
HK68	225C/226F/228G	0.0450236
HK68	225C/226F/228L	0.0148172
HK68	225C/226F/228R	0.0148526
HK68	225C/226F/228V	0.005636
HK68	225C/226G	0.0949088
HK68	225C/226G/228_	0.0469654
HK68	225C/226G/228A	0.144348
HK68	225C/226G/228C	0.0254552
HK68	225C/226G/228D	0.0141332
HK68	225C/226G/228E	0.0191968
HK68	225C/226G/228F	0.0307737
HK68	225C/226G/228G	0.044664
HK68	225C/226G/228H	0.0225909
HK68	225C/226G/228I	0.00901916
HK68	225C/226G/228K	0.0122384
HK68	225C/226G/228L	0.0137474
HK68	225C/226G/228M	0.0387761
HK68	225C/226G/228N	0.00518512
HK68	225C/226G/228P	0.0143514
HK68	225C/226G/228Q	0.0161211
HK68	225C/226G/228R	0.0109327
HK68	225C/226G/228T	0.0325411
HK68	225C/226G/228V	0.0295126
HK68	225C/226G/228W	0.0164852
HK68	225C/226G/228Y	0.0282789
HK68	225C/226H	0.0639374
HK68	225C/226H/228A	0.0391127
HK68	225C/226H/228G	0.0243576
HK68	225C/226H/228L	0.0278593
HK68	225C/226H/228R	0.0205731
HK68	225C/226H/228V	0.00845178
HK68	225C/226H/228W	0.0666281
HK68	225C/226H/228Y	0.0108023
HK68	225C/226I/228A	0.110826
HK68	225C/226I/228G	0.129257
HK68	225C/226I/228L	0.0105021
HK68	225C/226I/228R	0.00454143
HK68	225C/226I/228T	0.0124469
HK68	225C/226I/228V	0.00933517
HK68	225C/226I/228W	0.0308075
HK68	225C/226K	0.0332153
HK68	225C/226K/228A	0.011673
HK68	225C/226K/228E	0.0206893
HK68	225C/226K/228G	0.00903369
HK68	225C/226K/228L	0.00611029
HK68	225C/226K/228P	0.00925914
HK68	225C/226K/228R	0.00648303
HK68	225C/226K/228V	0.0152647
HK68	225C/226K/228W	0.022756
HK68	225C/226M	0.112305
HK68	225C/226M/228_	0.0146987
HK68	225C/226M/228A	0.0527689
HK68	225C/226M/228C	0.0427837
HK68	225C/226M/228E	0.0620017
HK68	225C/226M/228G	0.170245
HK68	225C/226M/228L	0.0238054
HK68	225C/226M/228R	0.0147532
HK68	225C/226M/228T	0.0209814
HK68	225C/226M/228V	0.0234342
HK68	225C/226M/228W	0.028405
HK68	225C/226N	0.0192044
HK68	225C/226N/228A	0.145986
HK68	225C/226N/228G	0.0627997
HK68	225C/226N/228L	0.010469
HK68	225C/226N/228R	0.00727862
HK68	225C/226P	0.0576642
HK68	225C/226P/228A	0.0532813
HK68	225C/226P/228C	0.0762996
HK68	225C/226P/228D	0.0228649
HK68	225C/226P/228E	0.0165402
HK68	225C/226P/228F	0.012074
HK68	225C/226P/228G	0.0337075
HK68	225C/226P/228I	0.0123455
HK68	225C/226P/228L	0.0144799
HK68	225C/226P/228P	0.0250893
HK68	225C/226P/228R	0.0126122
HK68	225C/226P/228T	0.0184034
HK68	225C/226P/228V	0.015707
HK68	225C/226P/228W	0.0197954
HK68	225C/226Q	0.0810618
HK68	225C/226Q/228A	0.103517
HK68	225C/226Q/228C	0.0189883
HK68	225C/226Q/228D	0.0117844
HK68	225C/226Q/228E	0.0471142
HK68	225C/226Q/228G	0.0443102
HK68	225C/226Q/228L	0.014645
HK68	225C/226Q/228P	0.0345568
HK68	225C/226Q/228R	0.0296898
HK68	225C/226Q/228T	0.0436538
HK68	225C/226Q/228V	0.0245955
HK68	225C/226Q/228W	0.0105647
HK68	225C/226R	0.0112519
HK68	225C/226R/228_	0.0721303
HK68	225C/226R/228A	0.012735
HK68	225C/226R/228C	0.0230078
HK68	225C/226R/228D	0.0218728
HK68	225C/226R/228E	0.0126679
HK68	225C/226R/228F	0.0262402
HK68	225C/226R/228G	0.0125267
HK68	225C/226R/228H	0.0187737
HK68	225C/226R/228I	0.00862617
HK68	225C/226R/228K	0.0104894
HK68	225C/226R/228L	0.0195855
HK68	225C/226R/228M	0.024788
HK68	225C/226R/228N	0.0428168
HK68	225C/226R/228P	0.0286872
HK68	225C/226R/228Q	0.0107814
HK68	225C/226R/228R	0.0123264
HK68	225C/226R/228T	0.0160634
HK68	225C/226R/228V	0.00980127
HK68	225C/226R/228W	0.0093461
HK68	225C/226R/228Y	0.0180312
HK68	225C/226S	0.051279
HK68	225C/226S/228_	0.29032
HK68	225C/226S/228A	0.114961
HK68	225C/226S/228C	0.05889
HK68	225C/226S/228D	0.0303083
HK68	225C/226S/228E	0.0197589
HK68	225C/226S/228F	0.0185521
HK68	225C/226S/228G	0.0523604
HK68	225C/226S/228K	0.0265439
HK68	225C/226S/228L	0.0195704
HK68	225C/226S/228M	0.0712657
HK68	225C/226S/228N	0.0117844
HK68	225C/226S/228P	0.0140515
HK68	225C/226S/228Q	0.0423536
HK68	225C/226S/228R	0.018432
HK68	225C/226S/228T	0.0769642
HK68	225C/226S/228V	0.0217656
HK68	225C/226S/228W	0.0222899
HK68	225C/226S/228Y	0.0181616
HK68	225C/226T	0.126983
HK68	225C/226T/228_	0.0473361
HK68	225C/226T/228A	0.240558
HK68	225C/226T/228C	0.00785624
HK68	225C/226T/228D	0.0108023
HK68	225C/226T/228E	0.0365957
HK68	225C/226T/228G	0.159797
HK68	225C/226T/228L	0.0157512
HK68	225C/226T/228P	0.0258947
HK68	225C/226T/228R	0.0323863
HK68	225C/226T/228T	0.0511994
HK68	225C/226T/228V	0.0244153
HK68	225C/226T/228W	0.0204871
HK68	225C/226V	0.0780556
HK68	225C/226V/228_	0.0367775
HK68	225C/226V/228A	0.131521
HK68	225C/226V/228C	0.0449618
HK68	225C/226V/228D	0.0172526
HK68	225C/226V/228E	0.0161076
HK68	225C/226V/228F	0.0103271
HK68	225C/226V/228G	0.145606
HK68	225C/226V/228H	0.0208039
HK68	225C/226V/228I	0.00810174
HK68	225C/226V/228K	0.0167796
HK68	225C/226V/228L	0.0169394
HK68	225C/226V/228M	0.0159031
HK68	225C/226V/228P	0.0363597
HK68	225C/226V/228Q	0.0152231
HK68	225C/226V/228R	0.018834
HK68	225C/226V/228T	0.0221603
HK68	225C/226V/228V	0.0125297
HK68	225C/226V/228W	0.0104547
HK68	225C/226V/228Y	0.0296969
HK68	225C/226W	0.0206243
HK68	225C/226W/228_	0.149639
HK68	225C/226W/228A	0.0233529
HK68	225C/226W/228C	0.0275579
HK68	225C/226W/228D	0.013991
HK68	225C/226W/228E	0.0199615
HK68	225C/226W/228F	0.0165252
HK68	225C/226W/228G	0.0141933
HK68	225C/226W/228I	0.0123455
HK68	225C/226W/228L	0.0177856
HK68	225C/226W/228M	0.012074
HK68	225C/226W/228P	0.0254143
HK68	225C/226W/228Q	0.0158799
HK68	225C/226W/228R	0.0106944
HK68	225C/226W/228T	0.0224342
HK68	225C/226W/228V	0.0112095
HK68	225C/226W/228W	0.015059
HK68	225C/226Y	0.0219122
HK68	225C/226Y/228A	0.0194045
HK68	225C/226Y/228G	0.0169321
HK68	225C/226Y/228L	0.00700691
HK68	225C/226Y/228R	0.013765
HK68	225C/226Y/228T	0.0189494
HK68	225C/226Y/228V	0.0381891
HK68	225C/228_	0.0348587
HK68	225C/228A	0.0404237
HK68	225C/228C	0.025419
HK68	225C/228D	0.0238758
HK68	225C/228E	0.00986859
HK68	225C/228F	0.0133973
HK68	225C/228G	0.112338
HK68	225C/228I	0.0117844
HK68	225C/228K	0.0238514
HK68	225C/228L	0.0216622
HK68	225C/228M	0.0192038
HK68	225C/228P	0.0278558
HK68	225C/228Q	0.0351369
HK68	225C/228R	0.0119484
HK68	225C/228T	0.0187758
HK68	225C/228V	0.0140439
HK68	225C/228W	0.0114083
HK68	225C/228Y	0.0384085
HK68	225D	5.83465
HK68	225D/226_	0.0525714
HK68	225D/226_/228A	0.0431536
HK68	225D/226_/228E	0.0684765
HK68	225D/226_/228G	0.0400442
HK68	225D/226_/228L	0.0133466
HK68	225D/226_/228R	0.0492349
HK68	225D/226_/228T	0.0307337
HK68	225D/226_/228V	0.0428094
HK68	225D/226_/228W	0.0225287
HK68	225D/226A	0.541444
HK68	225D/226A/228_	0.0487066
HK68	225D/226A/228A	1.42165
HK68	225D/226A/228C	0.0690865
HK68	225D/226A/228D	0.0867628
HK68	225D/226A/228E	0.0173136
HK68	225D/226A/228G	0.114954
HK68	225D/226A/228I	0.0146987
HK68	225D/226A/228L	0.0183964
HK68	225D/226A/228M	0.0207405
HK68	225D/226A/228P	0.171577
HK68	225D/226A/228R	0.116588
HK68	225D/226A/228T	1.33115
HK68	225D/226A/228V	0.0610281
HK68	225D/226A/228W	0.018765
HK68	225D/226C	0.224307
HK68	225D/226C/228A	0.247124
HK68	225D/226C/228E	0.0324385
HK68	225D/226C/228G	0.184573
HK68	225D/226C/228L	0.0316191
HK68	225D/226C/228R	0.0342587
HK68	225D/226C/228V	0.0184117
HK68	225D/226C/228W	0.0155506
HK68	225D/226D	0.0160038
HK68	225D/226D/228A	0.103968
HK68	225D/226D/228G	0.0625682
HK68	225D/226D/228L	0.0327876
HK68	225D/226D/228R	0.0924929
HK68	225D/226D/228V	0.0598471
HK68	225D/226D/228W	0.0226599
HK68	225D/226E	0.0875735
HK68	225D/226E/228A	0.071021
HK68	225D/226E/228C	0.0436409
HK68	225D/226E/228D	0.0317706
HK68	225D/226E/228E	0.0166397
HK68	225D/226E/228G	0.100103
HK68	225D/226E/228L	0.0571827
HK68	225D/226E/228P	0.0267647
HK68	225D/226E/228Q	0.155245
HK68	225D/226E/228R	0.0530564
HK68	225D/226E/228T	0.157821
HK68	225D/226E/228V	0.0392985
HK68	225D/226E/228W	0.0221351
HK68	225D/226F/228G	0.123638
HK68	225D/226F/228R	0.0936327
HK68	225D/226G	0.0689662
HK68	225D/226G/228_	0.0203786
HK68	225D/226G/228A	0.0754607
HK68	225D/226G/228C	0.044194
HK68	225D/226G/228D	0.0368348
HK68	225D/226G/228E	0.037933
HK68	225D/226G/228F	0.119976
HK68	225D/226G/228G	0.0709206
HK68	225D/226G/228H	0.0954442
HK68	225D/226G/228I	0.0828519
HK68	225D/226G/228K	0.177052
HK68	225D/226G/228L	0.0199134
HK68	225D/226G/228M	0.0175631
HK68	225D/226G/228N	0.0413545
HK68	225D/226G/228P	0.0567771
HK68	225D/226G/228Q	0.0364635
HK68	225D/226G/228R	0.383018
HK68	225D/226G/228T	0.152047
HK68	225D/226G/228V	0.0356951
HK68	225D/226G/228W	0.0218573
[truncated: 26,318 more rows]
